# Supplementary material for: The Cholinergic Amelioration of Sepsis-Induced Baroreflex Dysfunction and Brainstem Inflammation Is Negated by Central Adenosine A3 Receptors
Source: Pharmaceuticals (Basel). 2025 Mar 9;18(3):388. doi: 10.3390/ph18030388 (PMC11946792; doi:10.3390/ph18030388)
Supplement: Supplementary file 1 [file pharmaceuticals-18-00388-s001.zip]

Archive with 6 entries (5 files):
- pharmaceuticals-3454017-supplementary/
- pharmaceuticals-3454017-supplementary/Table S1. BRS-sham-CLP-NIC.xlsx
- pharmaceuticals-3454017-supplementary/Table S2. BRS-A3.xlsx
- pharmaceuticals-3454017-supplementary/Table S3. BRS-A3-MAPKs.xlsx
- pharmaceuticals-3454017-supplementary/Table S4. A3-NFkB expression (brainstem).xlsx
- pharmaceuticals-3454017-supplementary/Table S5. A3-NOX2 expression (brainstem).xlsx
