# Supplementary material for: The Cholinergic Amelioration of Sepsis-Induced Baroreflex Dysfunction and Brainstem Inflammation Is Negated by Central Adenosine A3 Receptors
Source: Pharmaceuticals (Basel). 2025 Mar 9;18(3):388. doi: 10.3390/ph18030388 (PMC11946792; doi:10.3390/ph18030388)
Supplement: Supplementary file 1 [file pharmaceuticals-18-00388-s001.zip › pharmaceuticals-3454017-supplementary/Table S3. BRS-A3-MAPKs.xlsx]

## Sheet: MS
MS-1 (1.2.2016- ch1)
Rat 1
	Phenylephrine												Sodium Nitroprusside
	3 Hours												3 Hours
	Before			After			ΔMAP	HR (bpm)					Before			After			ΔMAP	HR (bpm)
	SBP	DBP	MAP	SBP	DBP	MAP							SBP	DBP	MAP	SBP	DBP	MAP
	(mmHg)	(mmHg)	(mmHg)	(mmHg)	(mmHg)	(mmHg)	(mmHg)	Before	After	ΔHR			(mmHg)	(mmHg)	(mmHg)	(mmHg)	(mmHg)	(mmHg)	(mmHg)	Before	After	ΔHR
PE 1	129.6	83.6	98.9333	164	100.5	121.667	22.7333	415	360	-55		SNP 1	126	80	95.3333	123	76	91.6667	-3.66667	395	403	8
PE 2	130	85	100	187	111.7	136.8	36.8	415	355	-60		SNP 2	130.5	84	99.5	120	77.5	91.6667	-7.83333	418	430	12
PE 4	136	84	101.333	207.5	121.3	150.033	48.7	386	280	-106		SNP 4	127	85	99	113	70.5	84.6667	-14.3333	397	428	31
PE 8	131	86	101	210.8	129	156.267	55.2667	360	254	-106		SNP 8	127.5	82	97.1667	109.5	66.5	80.8333	-16.3333	409	440	31
PE 16	130	86.5	101	218	137	164	63	355	245	-110		SNP 16	130	85	100	110	68.5	82.3333	-17.6667	407	459	52
MS-2 (9.2.2016- ch1)
Rat 2
	Phenylephrine												Sodium Nitroprusside
	3 Hours												3 Hours
	Before			After			ΔMAP	HR (bpm)					Before			After			ΔMAP	HR (bpm)
	SBP	DBP	MAP	SBP	DBP	MAP							SBP	DBP	MAP	SBP	DBP	MAP
	(mmHg)	(mmHg)	(mmHg)	(mmHg)	(mmHg)	(mmHg)	(mmHg)	Before	After	ΔHR			(mmHg)	(mmHg)	(mmHg)	(mmHg)	(mmHg)	(mmHg)	(mmHg)	Before	After	ΔHR
PE 1	137	91	106.333	169	112	131	24.6667	350	322	-28		SNP 1	135	86	102.333	134	85	101.333	-1	342	356	14
PE 2	135	90	105	192	129	150	45	360	319	-41		SNP 2	136	93	107.333	133	86	101.667	-5.66667	365	385	20
PE 4	130.5	86.5	101.167	210.8	131	157.6	56.4333	341	287	-54		SNP 4	131	87	101.667	115	72	86.3333	-15.3333	356	400	44
PE 8	129.5	89.5	102.833	221	142	168.333	65.5	334	251	-83		SNP 8	130	86	100.667	100	70	80	-20.6667	357	429	72
PE 16	133	85.5	101.333	226	147	173.333	72	345	260	-85		SNP 16	142	92	108.667	111.5	72	85.1667	-23.5	360	455	95
MS-3 (3.3.016- CH-3)
Rat 3
	Phenylephrine												Sodium Nitroprusside
	3 Hours												3 Hours
	Before			After			ΔMAP	HR (bpm)					Before			After			ΔMAP	HR (bpm)
	SBP	DBP	MAP	SBP	DBP	MAP							SBP	DBP	MAP	SBP	DBP	MAP
	(mmHg)	(mmHg)	(mmHg)	(mmHg)	(mmHg)	(mmHg)	(mmHg)	Before	After	ΔHR			(mmHg)	(mmHg)	(mmHg)	(mmHg)	(mmHg)	(mmHg)	(mmHg)	Before	After	ΔHR
PE 1	144	88.5	107	172	112	132	25	500	430	-70		SNP 1	141	88	105.667	141	82	101.667	-4	454	470	16
PE 2	137.4	87.5	104.133	187.5	117	140.5	36.3667	474	380	-94		SNP 2	136	85.7	102.467	126	77	93.3333	-9.13333	486	509	23
PE 4	138	92	107.333	201	128	152.333	45	472	358	-114		SNP 4	126	87	100	123	75	91	-9	433	495	62
PE 8	137	89	105	200	133	155.333	50.3333	467	337	-130		SNP 8	129	78	95	115.8	67	83.2667	-11.7333	427	504	77
PE 16	139	85	103	204	134	157.333	54.3333	469	305	-164		SNP 16	129	76.5	94	113	66	81.6667	-12.3333	409	500	91
Rat 4
	Phenylephrine												Sodium Nitroprusside
	3 Hours												3 Hours
	Before			After			ΔMAP	HR (bpm)					Before			After			ΔMAP	HR (bpm)
	SBP	DBP	MAP	SBP	DBP	MAP							SBP	DBP	MAP	SBP	DBP	MAP
	(mmHg)	(mmHg)	(mmHg)	(mmHg)	(mmHg)	(mmHg)	(mmHg)	Before	After	ΔHR			(mmHg)	(mmHg)	(mmHg)	(mmHg)	(mmHg)	(mmHg)	(mmHg)	Before	After	ΔHR
PE 1			0			0	0			0		SNP 1			0			0	0			0
PE 2			0			0	0			0		SNP 2			0			0	0			0
PE 4			0			0	0			0		SNP 4			0			0	0			0
PE 8			0			0	0			0		SNP 8			0			0	0			0
PE 16			0			0	0			0		SNP 16			0			0	0			0
Rat 5
	Phenylephrine												Sodium Nitroprusside
	3 Hours												3 Hours
	Before			After			ΔMAP	HR (bpm)					Before			After			ΔMAP	HR (bpm)
	SBP	DBP	MAP	SBP	DBP	MAP							SBP	DBP	MAP	SBP	DBP	MAP
	(mmHg)	(mmHg)	(mmHg)	(mmHg)	(mmHg)	(mmHg)	(mmHg)	Before	After	ΔHR			(mmHg)	(mmHg)	(mmHg)	(mmHg)	(mmHg)	(mmHg)	(mmHg)	Before	After	ΔHR
PE 1			0			0	0			0		SNP 1			0			0	0			0
PE 2			0			0	0			0		SNP 2			0			0	0			0
PE 4			0			0	0			0		SNP 4			0			0	0			0
PE 8			0			0	0			0		SNP 8			0			0	0			0
PE 16			0			0	0			0		SNP 16			0			0	0			0
Rat 6
	Phenylephrine												Sodium Nitroprusside
	3 Hours												3 Hours
	Before			After			ΔMAP	HR (bpm)					Before			After			ΔMAP	HR (bpm)
	SBP	DBP	MAP	SBP	DBP	MAP							SBP	DBP	MAP	SBP	DBP	MAP
	(mmHg)	(mmHg)	(mmHg)	(mmHg)	(mmHg)	(mmHg)	(mmHg)	Before	After	ΔHR			(mmHg)	(mmHg)	(mmHg)	(mmHg)	(mmHg)	(mmHg)	(mmHg)	Before	After	ΔHR
PE 1	152.26	84.26	106.927	186.4	110.5	135.8	28.8733	421	391	-30		SNP 1	149.98	85.3	106.86	135.5	70.3	92.0333	-14.8267	392.7	434	41.3
PE 2	155	87	109.667	203.9	123.4	150.233	40.5667	434	379	-55		SNP 2	148	85.3	106.2	136.3	74.4	95.0333	-11.1667	404.1	435	30.9
PE 4	154.8	89.5	111.267	220.9	132	161.633	50.3667	423	339	-84		SNP 4	147.5	85	105.833	128.2	70.7	89.8667	-15.9667	396.4	454	57.6
PE 8	161.4	98.2	119.267	232	150	177.333	58.0667	410	307	-103		SNP 8	152	87.7	109.133	129.4	70.85	90.3667	-18.7667	400.7	483	82.3
PE 16	153.77	93.9	113.857	240.05	147.75	178.517	64.66	396.4	256	-140.4		SNP 16	152.36	88.3	109.653	125.3	68.3	87.3	-22.3533	406.9	488.6	81.7
Rat 7
	Phenylephrine												Sodium Nitroprusside
	3 Hours												3 Hours
	Before			After			ΔMAP	HR (bpm)					Before			After			ΔMAP	HR (bpm)
	SBP	DBP	MAP	SBP	DBP	MAP							SBP	DBP	MAP	SBP	DBP	MAP
	(mmHg)	(mmHg)	(mmHg)	(mmHg)	(mmHg)	(mmHg)	(mmHg)	Before	After	ΔHR			(mmHg)	(mmHg)	(mmHg)	(mmHg)	(mmHg)	(mmHg)	(mmHg)	Before	After	ΔHR
PE 1	146.6	96.9	113.467	194.4	130	151.467	38	393.3	371	-22.3		SNP 1			0			0	0			0
PE 2	145.95	91.46	109.623	206.4	131.7	156.6	46.9767	405	346	-59		SNP 2			0			0	0			0
PE 4	138.5	92.6	107.9	217.9	151	173.3	65.4	405.4	343	-62.4		SNP 4			0			0	0			0
PE 8	147	95.4	112.6	227.4	159	181.8	69.2	405.5	333	-72.5		SNP 8			0			0	0			0
PE 16	155.6	96.8	116.4	237.8	160.6	186.333	69.9333	411	305	-106		SNP 16			0			0	0			0
Rat 8
	Phenylephrine												Sodium Nitroprusside
	3 Hours												3 Hours
	Before			After			ΔMAP	HR (bpm)					Before			After			ΔMAP	HR (bpm)
	SBP	DBP	MAP	SBP	DBP	MAP							SBP	DBP	MAP	SBP	DBP	MAP
	(mmHg)	(mmHg)	(mmHg)	(mmHg)	(mmHg)	(mmHg)	(mmHg)	Before	After	ΔHR			(mmHg)	(mmHg)	(mmHg)	(mmHg)	(mmHg)	(mmHg)	(mmHg)	Before	After	ΔHR
PE 1	132.3	80.8	97.9667	160.6	101.1	120.933	22.9667	372	342	-30		SNP 1			0			0	0			0
PE 2	133.9	85	101.3	185.5	116	139.167	37.8667	340	297	-43		SNP 2			0			0	0			0
PE 4	140.5	86.4	104.433	211	127.6	155.4	50.9667	349	271	-78		SNP 4			0			0	0			0
PE 8	139.2	84.9	103	224	135.5	165	62	335.7	212	-123.7		SNP 8			0			0	0			0
PE 16	138.9	84.85	102.867	224.6	135.6	165.267	62.4	355	216	-139		SNP 16			0			0	0			0
Rat 9
	Phenylephrine												Sodium Nitroprusside
	3 Hours												3 Hours
	Before			After			ΔMAP	HR (bpm)					Before			After			ΔMAP	HR (bpm)
	SBP	DBP	MAP	SBP	DBP	MAP							SBP	DBP	MAP	SBP	DBP	MAP
	(mmHg)	(mmHg)	(mmHg)	(mmHg)	(mmHg)	(mmHg)	(mmHg)	Before	After	ΔHR			(mmHg)	(mmHg)	(mmHg)	(mmHg)	(mmHg)	(mmHg)	(mmHg)	Before	After	ΔHR
PE 1	149	90	109.667	206	122.5	150.333	40.6667	371	287	-84		SNP 1	140.2	84.7	103.2	127.4	73.3	91.3333	-11.8667	352.8	378	25.2
PE 2	153	97.2	115.8	216	129	158	42.2	387.8	297	-90.8		SNP 2	144	85.3	104.867	120.2	73.7	89.2	-15.6667	350.2	395	44.8
PE 4	152.9	93.8	113.5	226.849	135.3	165.816	52.3163	400	284	-116		SNP 4	143.3	87	105.767	121.2	66	84.4	-21.3667	350	411	61
PE 8	148.8	94.7	112.733	229.9	137.1	168.033	55.3	380.1	240	-140.1		SNP 8	155.3	89.8	111.633	128.4	67.8	88	-23.6333	365.7	438	72.3
PE 16	147.1	85.8	106.233	236	134	168	61.7667	349	185	-164		SNP 16	154.1	92.9	113.3	122.7	68.5	86.5667	-26.7333	333.8	451	117.2
Rat 10
	Phenylephrine												Sodium Nitroprusside
	3 Hours												3 Hours
	Before			After			ΔMAP	HR (bpm)					Before			After			ΔMAP	HR (bpm)
	SBP	DBP	MAP	SBP	DBP	MAP							SBP	DBP	MAP	SBP	DBP	MAP
	(mmHg)	(mmHg)	(mmHg)	(mmHg)	(mmHg)	(mmHg)	(mmHg)	Before	After	ΔHR			(mmHg)	(mmHg)	(mmHg)	(mmHg)	(mmHg)	(mmHg)	(mmHg)	Before	After	ΔHR
PE 1	128.2	71.9	90.6667	153.5	90.3	111.367	20.7	409.3	385	-24.3		SNP 1	123.6	70.5	88.2	115.1	61.1	79.1	-9.1	406.3	433	26.7
PE 2	130.8	72.5	91.9333	167.2	102.2	123.867	31.9333	425.2	379	-46.2		SNP 2	119.85	68.12	85.3633	107.4	57.9	74.4	-10.9633	410	444	34
PE 4	127.4	70.7	89.6	188.5	112.1	137.567	47.9667	405	328	-77		SNP 4	123.8	69.7	87.7333	106.1	55.8	72.5667	-15.1667	419.2	459	39.8
PE 8	128.1	71.5	90.3667	215.6	121	152.533	62.1667	413	302	-111		SNP 8	121.35	68.8	86.3167	100.8	54	69.6	-16.7167	415.9	469	53.1
PE 16	133.3	74.96	94.4067	216	140	165.333	70.9267	440.5	266	-174.5		SNP 16	123.1	71.4	88.6333	95.2	51	65.7333	-22.9	417.8	479	61.2
Rat 11
	Phenylephrine												Sodium Nitroprusside
	3 Hours												3 Hours
	Before			After			ΔMAP	HR (bpm)					Before			After			ΔMAP	HR (bpm)
	SBP	DBP	MAP	SBP	DBP	MAP							SBP	DBP	MAP	SBP	DBP	MAP
	(mmHg)	(mmHg)	(mmHg)	(mmHg)	(mmHg)	(mmHg)	(mmHg)	Before	After	ΔHR			(mmHg)	(mmHg)	(mmHg)	(mmHg)	(mmHg)	(mmHg)	(mmHg)	Before	After	ΔHR
PE 1			0			0	0			0		SNP 1			0			0	0			0
PE 2			0			0	0			0		SNP 2			0			0	0			0
PE 4			0			0	0			0		SNP 4			0			0	0			0
PE 8			0			0	0			0		SNP 8			0			0	0			0
PE 16			0			0	0			0		SNP 16			0			0	0			0
Rat 12
	Phenylephrine												Sodium Nitroprusside
	3 Hours												3 Hours
	Before			After			ΔMAP	HR (bpm)					Before			After			ΔMAP	HR (bpm)
	SBP	DBP	MAP	SBP	DBP	MAP							SBP	DBP	MAP	SBP	DBP	MAP
	(mmHg)	(mmHg)	(mmHg)	(mmHg)	(mmHg)	(mmHg)	(mmHg)	Before	After	ΔHR			(mmHg)	(mmHg)	(mmHg)	(mmHg)	(mmHg)	(mmHg)	(mmHg)	Before	After	ΔHR
PE 1			0			0	0			0		SNP 1			0			0	0			0
PE 2			0			0	0			0		SNP 2			0			0	0			0
PE 4			0			0	0			0		SNP 4			0			0	0			0
PE 8			0			0	0			0		SNP 8			0			0	0			0
PE 16			0			0	0			0		SNP 16			0			0	0			0

## Sheet: ML
Rat 1
	Phenylephrine												Sodium Nitroprusside
	3 Hours												3 Hours
	Before			After			ΔMAP	HR (bpm)					Before			After			ΔMAP	HR (bpm)
	SBP	DBP	MAP	SBP	DBP	MAP							SBP	DBP	MAP	SBP	DBP	MAP
	(mmHg)	(mmHg)	(mmHg)	(mmHg)	(mmHg)	(mmHg)	(mmHg)	Before	After	ΔHR			(mmHg)	(mmHg)	(mmHg)	(mmHg)	(mmHg)	(mmHg)	(mmHg)	Before	After	ΔHR
PE 1			0			0	0			0		SNP 1			0			0	0			0
PE 2			0			0	0			0		SNP 2			0			0	0			0
PE 4			0			0	0			0		SNP 4			0			0	0			0
PE 8			0			0	0			0		SNP 8			0			0	0			0
PE 16			0			0	0			0		SNP 16			0			0	0			0
ML-2 (3.2.2016)CH-2
Rat 1
	Phenylephrine												Sodium Nitroprusside
	3 Hours												3 Hours
	Before			After			ΔMAP	HR (bpm)					Before			After			ΔMAP	HR (bpm)
	SBP	DBP	MAP	SBP	DBP	MAP							SBP	DBP	MAP	SBP	DBP	MAP
	(mmHg)	(mmHg)	(mmHg)	(mmHg)	(mmHg)	(mmHg)	(mmHg)	Before	After	ΔHR			(mmHg)	(mmHg)	(mmHg)	(mmHg)	(mmHg)	(mmHg)	(mmHg)	Before	After	ΔHR
PE 1	136	68.5	91	144	79.8	101.2	10.2	317	310	-7		SNP 1	133	74	93.6667	133	72.6	92.7333	-0.933333	326.8	329.3	2.5
PE 2	133.5	71	91.8333	161.8	92.5	115.6	23.7667	315	302	-13		SNP 2	138.6	76	96.8667	132.3	69.3	90.3	-6.56667	348	358	10
PE 4	136	72	93.3333	182	101.8	128.533	35.2	314	288	-26		SNP 4	138.5	76	96.8333	130.8	67	88.2667	-8.56667	344	360	16
PE 8	138	78.5	98.3333	212	118.5	149.667	51.3333	302	261	-41		SNP 8	137	77	97	126.8	65.6	86	-11	342	370	28
PE 16	135	77.4	96.6	217	124	155	58.4	309	238	-71		SNP 16	137	76.5	96.6667	123	64	83.6667	-13	333	374	41
ML-3 (8.2.2016)CH1-1
Rat 2
	Phenylephrine												Sodium Nitroprusside
	3 Hours												3 Hours
	Before			After			ΔMAP	HR (bpm)					Before			After			ΔMAP	HR (bpm)
	SBP	DBP	MAP	SBP	DBP	MAP							SBP	DBP	MAP	SBP	DBP	MAP
	(mmHg)	(mmHg)	(mmHg)	(mmHg)	(mmHg)	(mmHg)	(mmHg)	Before	After	ΔHR			(mmHg)	(mmHg)	(mmHg)	(mmHg)	(mmHg)	(mmHg)	(mmHg)	Before	After	ΔHR
PE 1	143.5	95	111.167	155	103	120.333	9.16667	398	390	-8		SNP 1	147	99	115	146	94.7	111.8	-3.2	445	449.5	4.5
PE 2	157	105	122.333	188	116.5	140.333	18	407	394	-13		SNP 2	147.6	96.6	113.6	144	92	109.333	-4.26667	439	452	13
PE 4	148	99.6	115.733	209	129	155.667	39.9333	404	388.5	-15.5		SNP 4	146	97	113.333	139	90.8	106.867	-6.46667	439	455.5	16.5
PE 8	144	96.5	112.333	215	138	163.667	51.3333	408	370	-38		SNP 8	146.5	97	113.5	132.25	84.24	100.243	-13.2567	434	470	36
PE 16	148	98.2	114.8	214	148	170	55.2	414	366	-48		SNP 16	143	92.5	109.333	123.5	78	93.1667	-16.1667	449	486	37
ML-4(8.2.2016) CH-2
Rat 3
	Phenylephrine												Sodium Nitroprusside
	3 Hours												3 Hours
	Before			After			ΔMAP	HR (bpm)					Before			After			ΔMAP	HR (bpm)
	SBP	DBP	MAP	SBP	DBP	MAP							SBP	DBP	MAP	SBP	DBP	MAP
	(mmHg)	(mmHg)	(mmHg)	(mmHg)	(mmHg)	(mmHg)	(mmHg)	Before	After	ΔHR			(mmHg)	(mmHg)	(mmHg)	(mmHg)	(mmHg)	(mmHg)	(mmHg)	Before	After	ΔHR
PE 1	127.6	75	92.5333	147	90.8	109.533	17	444	437	-7		SNP 1	124	76.4	92.2667	119	71	87	-5.26667	474	483	9
PE 2	125.8	76.4	92.8667	157.4	97.5	117.467	24.6	443.5	432	-11.5		SNP 2	123.5	75.7	91.6333	118	69	85.3333	-6.3	474	485	11
PE 4	131	77.5	95.3333	184.7	111.8	136.1	40.7667	435.7	416	-19.7		SNP 4	125	75	91.6667	114	68	83.3333	-8.33333	471	488	17
PE 8	123.5	79	93.8333	186	113.4	137.6	43.7667	483	404	-79		SNP 8	126.5	76.7	93.3	115.7	68	83.9	-9.4	468	490	22
PE 16	129.2	73	91.7333	235	130.5	165.333	73.6	493	347	-146		SNP 16	126	75.7	92.4667	113.8	67	82.6	-9.86667	470	495.5	25.5
ML-5 (1.3.016) CH-3
Rat 4
	Phenylephrine												Sodium Nitroprusside
	3 Hours												3 Hours
	Before			After			ΔMAP	HR (bpm)					Before			After			ΔMAP	HR (bpm)
	SBP	DBP	MAP	SBP	DBP	MAP							SBP	DBP	MAP	SBP	DBP	MAP
	(mmHg)	(mmHg)	(mmHg)	(mmHg)	(mmHg)	(mmHg)	(mmHg)	Before	After	ΔHR			(mmHg)	(mmHg)	(mmHg)	(mmHg)	(mmHg)	(mmHg)	(mmHg)	Before	After	ΔHR
PE 1	122.5	58	79.5	133	69	90.3333	10.8333	404	397	-7		SNP 1	116.5	53	74.1667	114.7	52	72.9	-1.26667	441	442	1
PE 2	119.8	58	78.6	137	75	95.6667	17.0667	429	418	-11		SNP 2	119	55	76.3333	116.4	54	74.8	-1.53333	452	453	1
PE 4	123	59	80.3333	151	92	111.667	31.3333	424	412	-12		SNP 4	113.8	56	75.2667	106	52.8	70.5333	-4.73333	458	465	7
PE 8	119	56	77	167	97	120.333	43.3333	430	411	-19		SNP 8	113	57	75.6667	102	50	67.3333	-8.33333	449	459	10
PE 16	120.5	56	77.5	187	103	131	53.5	430	367	-63		SNP 16	114.6	61.8	79.4	102	49.8	67.2	-12.2	454	464	10
Rat 6
	Phenylephrine												Sodium Nitroprusside
	3 Hours												3 Hours
	Before			After			ΔMAP	HR (bpm)					Before			After			ΔMAP	HR (bpm)
	SBP	DBP	MAP	SBP	DBP	MAP							SBP	DBP	MAP	SBP	DBP	MAP
	(mmHg)	(mmHg)	(mmHg)	(mmHg)	(mmHg)	(mmHg)	(mmHg)	Before	After	ΔHR			(mmHg)	(mmHg)	(mmHg)	(mmHg)	(mmHg)	(mmHg)	(mmHg)	Before	After	ΔHR
PE 1	121.5	80.9	94.4333	145	93.1	110.4	15.9667	434	428	-6		SNP 1			0			0	0			0
PE 2	120.7	96.5	104.567	157.1	117.2	130.5	25.9333	456	438	-18		SNP 2	108.8	93	98.2667	102.4	88	92.8	-5.46667	492	495	3
PE 4	115.9	95.1	102.033	168.7	129.4	142.5	40.4667	458	417	-41		SNP 4	113.3	91.7	98.9	103	85.2	91.1333	-7.76667	485	496	11
PE 8	117.1	94.15	101.8	199.2	137	157.733	55.9333	460	382	-78		SNP 8	112.4	90.5	97.8	96.4	80.1	85.5333	-12.2667	486	505	19
PE 16	115	93.5	100.667	199.2	151.6	167.467	66.8	452	368	-84		SNP 16	113.2	89.8	97.6	95.3	78.2	83.9	-13.7	484	508	24
Rat 7
	Phenylephrine												Sodium Nitroprusside
	3 Hours												3 Hours
	Before			After			ΔMAP	HR (bpm)					Before			After			ΔMAP	HR (bpm)
	SBP	DBP	MAP	SBP	DBP	MAP							SBP	DBP	MAP	SBP	DBP	MAP
	(mmHg)	(mmHg)	(mmHg)	(mmHg)	(mmHg)	(mmHg)	(mmHg)	Before	After	ΔHR			(mmHg)	(mmHg)	(mmHg)	(mmHg)	(mmHg)	(mmHg)	(mmHg)	Before	After	ΔHR
PE 1	131.25	86.6	101.483	155.9	94	114.633	13.15	356.9	335	-21.9		SNP 1	121.2	84.7	96.8667	117.4	80.7	92.9333	-3.93333	384	403	19
PE 2	130	85.7	100.467	178.2	101.5	127.067	26.6	360.35	325	-35.35		SNP 2	120.8	84.4	96.5333	115	80	91.6667	-4.86667	381.3	411	29.7
PE 4	132.2	87.6	102.467	189	110.7	136.8	34.3333	355.98	316	-39.98		SNP 4	118.98	85.05	96.36	104.65	75.8	85.4167	-10.9433	389.9	422.6	32.7
PE 8	128.94	87	100.98	206.6	134.6	158.6	57.62	371.5	289	-82.5		SNP 8	128.6	80.74	96.6933	110.2	70.9	84	-12.6933	397	437	40
PE 16	124.5	85	98.1667	199.5	134	155.833	57.6667	366.2	274	-92.2		SNP 16	127.4	82.5	97.4667	107.3	69	81.7667	-15.7	387	441	54
Rat 8
	Phenylephrine												Sodium Nitroprusside
	3 Hours												3 Hours
	Before			After			ΔMAP	HR (bpm)					Before			After			ΔMAP	HR (bpm)
	SBP	DBP	MAP	SBP	DBP	MAP							SBP	DBP	MAP	SBP	DBP	MAP
	(mmHg)	(mmHg)	(mmHg)	(mmHg)	(mmHg)	(mmHg)	(mmHg)	Before	After	ΔHR			(mmHg)	(mmHg)	(mmHg)	(mmHg)	(mmHg)	(mmHg)	(mmHg)	Before	After	ΔHR
PE 1	131	89.8	103.533	161.2	110.3	127.267	23.7333	413	390	-23		SNP 1	120.85	85.4	97.2167	105.8	72.6	83.6667	-13.55	384.8	404	19.2
PE 2	129.9	92	104.633	175.2	119.6	138.133	33.5	405.3	380	-25.3		SNP 2	123.8	87	99.2667	109.65	74.5	86.2167	-13.05	376	393	17
PE 4	126	89.9	101.933	211.7	139.5	163.567	61.6333	376.6	325	-51.6		SNP 4	125.06	89	101.02	107.3	73.1	84.5	-16.52	380.9	407	26.1
PE 8	124.1	89.6	101.1	221.3	146.6	171.5	70.4	383.5	321	-62.5		SNP 8	125.5	92.7	103.633	111.3	74.6	86.8333	-16.8	383.4	416	32.6
PE 16	124.2	94.4	104.333	226.5	157.6	180.567	76.2333	383.5	282	-101.5		SNP 16	128.8	93.1	105	103	70	81	-24	377	413	36
Rat 9
	Phenylephrine												Sodium Nitroprusside
	3 Hours												3 Hours
	Before			After			ΔMAP	HR (bpm)					Before			After			ΔMAP	HR (bpm)
	SBP	DBP	MAP	SBP	DBP	MAP							SBP	DBP	MAP	SBP	DBP	MAP
	(mmHg)	(mmHg)	(mmHg)	(mmHg)	(mmHg)	(mmHg)	(mmHg)	Before	After	ΔHR			(mmHg)	(mmHg)	(mmHg)	(mmHg)	(mmHg)	(mmHg)	(mmHg)	Before	After	ΔHR
PE 1	142.7	91.4	108.5	183	114.2	137.133	28.6333	380	351	-29		SNP 1	137.75	86.3	103.45	120.7	67.2	85.0333	-18.4167	438.6	469	30.4
PE 2	142	93	109.333	191.2	118	142.4	33.0667	387	352	-35		SNP 2	136.6	89.8	105.4	119.1	71.5	87.3667	-18.0333	421.8	454	32.2
PE 4	137.4	93	107.8	216	132.2	160.133	52.3333	384.8	336	-48.8		SNP 4	138.4	93	108.133	122.6	73.7	90	-18.1333	403.5	453	49.5
PE 8	135.3	93	107.1	235	136.2	169.133	62.0333	378	322	-56		SNP 8	141.24	94.3	109.947	119.8	78.2	92.0667	-17.88	366.8	412	45.2
PE 16	138.2	85.2	102.867	232	164	186.667	83.8	388.8	273	-115.8		SNP 16	132.76	87.1	102.32	114.95	69.1	84.3833	-17.9367	379	454	75
Rat 10
	Phenylephrine												Sodium Nitroprusside
	3 Hours												3 Hours
	Before			After			ΔMAP	HR (bpm)					Before			After			ΔMAP	HR (bpm)
	SBP	DBP	MAP	SBP	DBP	MAP							SBP	DBP	MAP	SBP	DBP	MAP
	(mmHg)	(mmHg)	(mmHg)	(mmHg)	(mmHg)	(mmHg)	(mmHg)	Before	After	ΔHR			(mmHg)	(mmHg)	(mmHg)	(mmHg)	(mmHg)	(mmHg)	(mmHg)	Before	After	ΔHR
PE 1	132.2	93.5	106.4	173.5	116	135.167	28.7667	371.2	344	-27.2		SNP 1	132.7	94.5	107.233	118.9	86.3	97.1667	-10.0667	365.7	406.6	40.9
PE 2	132.8	95.2	107.733	197	120.9	146.267	38.5333	359.3	314	-45.3		SNP 2	131.9	95.4	107.567	119.9	87.3	98.1667	-9.4	350.6	407	56.4
PE 4	132.25	96.1	108.15	212.3	130.1	157.5	49.35	359.5	302	-57.5		SNP 4	129.3	96.7	107.567	116.2	86.1	96.1333	-11.4333	357.7	423	65.3
PE 8	137.1	94.2	108.5	213	141	165	56.5	345.2	242	-103.2		SNP 8	130.774	98.1	108.991	114	85.18	94.7867	-14.2047	363.3	431	67.7
PE 16	132.3	93.9	106.7	226	151	176	69.3	353	233	-120		SNP 16	132.8	93.4	106.533	112.1	76.2	88.1667	-18.3667	361.5	437.6	76.1
Rat 11
	Phenylephrine												Sodium Nitroprusside
	3 Hours												3 Hours
	Before			After			ΔMAP	HR (bpm)					Before			After			ΔMAP	HR (bpm)
	SBP	DBP	MAP	SBP	DBP	MAP							SBP	DBP	MAP	SBP	DBP	MAP
	(mmHg)	(mmHg)	(mmHg)	(mmHg)	(mmHg)	(mmHg)	(mmHg)	Before	After	ΔHR			(mmHg)	(mmHg)	(mmHg)	(mmHg)	(mmHg)	(mmHg)	(mmHg)	Before	After	ΔHR
PE 1			0				0			0		SNP 1			0			0	0			0
PE 2			0				0			0		SNP 2			0			0	0			0
PE 4			0				0			0		SNP 4			0			0	0			0
PE 8			0				0			0		SNP 8			0			0	0			0
PE 16			0				0			0		SNP 16			0			0	0			0
Rat 12
	Phenylephrine												Sodium Nitroprusside
	3 Hours												3 Hours
	Before			After			ΔMAP	HR (bpm)					Before			After			ΔMAP	HR (bpm)
	SBP	DBP	MAP	SBP	DBP	MAP							SBP	DBP	MAP	SBP	DBP	MAP
	(mmHg)	(mmHg)	(mmHg)	(mmHg)	(mmHg)	(mmHg)	(mmHg)	Before	After	ΔHR			(mmHg)	(mmHg)	(mmHg)	(mmHg)	(mmHg)	(mmHg)	(mmHg)	Before	After	ΔHR
PE 1			0			0	0			0		SNP 1			0			0	0			0
PE 2			0			0	0			0		SNP 2			0			0	0			0
PE 4			0			0	0			0		SNP 4			0			0	0			0
PE 8			0			0	0			0		SNP 8			0			0	0			0
PE 16			0			0	0			0		SNP 16			0			0	0			0

## Sheet: MNA
MNA-1 9.2.016 CH-2
Rat 1
	Phenylephrine												Sodium Nitroprusside
	3 Hours												3 Hours
	Before			After			ΔMAP	HR (bpm)					Before			After			ΔMAP	HR (bpm)
	SBP	DBP	MAP	SBP	DBP	MAP							SBP	DBP	MAP	SBP	DBP	MAP
	(mmHg)	(mmHg)	(mmHg)	(mmHg)	(mmHg)	(mmHg)	(mmHg)	Before	After	ΔHR			(mmHg)	(mmHg)	(mmHg)	(mmHg)	(mmHg)	(mmHg)	(mmHg)	Before	After	ΔHR
PE 1	133.9	88	103.3	167.2	106.2	126.533	23.2333	388.9	385.4	-3.5		SNP 1	131	90.8	104.2	128.5	86	100.167	-4.03333	393.7	416	22.3
PE 2	141.8	94.2	110.067	190.2	120.8	143.933	33.8667	401.3	365.8	-35.5		SNP 2	139	95.5	110	135.5	90.4	105.433	-4.56667	398	421	23
PE 4	147	97.6	114.067	213.2	130.25	157.9	43.8333	368	333.7	-34.3		SNP 4	135.8	91.5	106.267	129	87.5	101.333	-4.93333	417	435	18
PE 8	145.8	97.9	113.867	213	143.8	166.867	53	367.2	303	-64.2		SNP 8	139.4	95.2	109.933	127.7	82	97.2333	-12.7	389.6	416.3	26.7
PE 16	141	95.5	110.667	217.6	141.7	167	56.3333	384.3	290	-94.3		SNP 16	138.4	95.5	109.8	122.4	82.4	95.7333	-14.0667	381.7	429.7	48
MNA-2(25.2.2016)CH-1
Rat 2
	Phenylephrine												Sodium Nitroprusside
	3 Hours												3 Hours
	Before			After			ΔMAP	HR (bpm)					Before			After			ΔMAP	HR (bpm)
	SBP	DBP	MAP	SBP	DBP	MAP							SBP	DBP	MAP	SBP	DBP	MAP
	(mmHg)	(mmHg)	(mmHg)	(mmHg)	(mmHg)	(mmHg)	(mmHg)	Before	After	ΔHR			(mmHg)	(mmHg)	(mmHg)	(mmHg)	(mmHg)	(mmHg)	(mmHg)	Before	After	ΔHR
PE 1	155	112.8	126.867	201.45	137.7	158.95	32.0833	475	460	-15		SNP 1	150.44	108.2	122.28	151.5	104.6	120.233	-2.04667	490	494.5	4.5
PE 2	154.4	110	124.8	219.4	144.8	169.667	44.8667	449	413	-36		SNP 2	151.25	108	122.417	147.8	100.63	116.353	-6.06333	457.4	477.4	20
PE 4	154.3	113.2	126.9	241.6	156.5	184.867	57.9667	435.5	350.7	-84.8		SNP 4	151.33	108.6	122.843	143.32	98.71	113.58	-9.26333	447.3	484	36.7
PE 8	150.4	109.43	123.087	238	163.6	188.4	65.3133	439.5	348	-91.5		SNP 8	152.4	109	123.467	140	97.3	111.533	-11.9333	454	497.5	43.5
PE 16	152.4	111.23	124.953	232.6	168.6	189.933	64.98	433	304.5	-128.5		SNP 16	149.5	107.7	121.633	136.23	92.7	107.21	-14.4233	431.6	495.2	63.6
MNA-3(1.3.2016)CH-1
Rat 3
	Phenylephrine												Sodium Nitroprusside
	3 Hours												3 Hours
	Before			After			ΔMAP	HR (bpm)					Before			After			ΔMAP	HR (bpm)
	SBP	DBP	MAP	SBP	DBP	MAP							SBP	DBP	MAP	SBP	DBP	MAP
	(mmHg)	(mmHg)	(mmHg)	(mmHg)	(mmHg)	(mmHg)	(mmHg)	Before	After	ΔHR			(mmHg)	(mmHg)	(mmHg)	(mmHg)	(mmHg)	(mmHg)	(mmHg)	Before	After	ΔHR
PE 1	137.7	81.5	100.233	158.4	97	117.467	17.2333	408.5	397.3	-11.2		SNP 1	122.3	75.5	91.1	121.9	70.6	87.7	-3.4	428.7	429.6	0.9
PE 2	131.8	79.7	97.0667	194.6	107.8	136.733	39.6667	398.8	373.5	-25.3		SNP 2	123.9	71.6	89.0333	120.3	68.3	85.6333	-3.4	430.5	434.9	4.4
PE 4	136.25	82.2	100.217	221.8	122	155.267	55.05	405.7	350.6	-55.1		SNP 4	125.5	72.8	90.3667	117	64	81.6667	-8.7	434.7	446.9	12.2
PE 8	134.25	81.4	99.0167	236	135	168.667	69.65	399.7	332.2	-67.5		SNP 8	129.2	74	92.4	111.7	59.7	77.0333	-15.3667	439.4	454.6	15.2
PE 16	132	82.4	98.9333	243.9	135.3	171.5	72.5667	411	339	-72		SNP 16	124.5	78.6	93.9	108.4	57.8	74.6667	-19.2333	444.5	461.6	17.1
MNA-4(19.3.2016)CH-3
Rat 4
	Phenylephrine												Sodium Nitroprusside
	3 Hours												3 Hours
	Before			After			ΔMAP	HR (bpm)					Before			After			ΔMAP	HR (bpm)
	SBP	DBP	MAP	SBP	DBP	MAP							SBP	DBP	MAP	SBP	DBP	MAP
	(mmHg)	(mmHg)	(mmHg)	(mmHg)	(mmHg)	(mmHg)	(mmHg)	Before	After	ΔHR			(mmHg)	(mmHg)	(mmHg)	(mmHg)	(mmHg)	(mmHg)	(mmHg)	Before	After	ΔHR
PE 1	116.3	55.95	76.0667	131	79.6	96.7333	20.6667	431	414	-17		SNP 1	116	60	78.6667	111.4	56	74.4667	-4.2	439	445	6
PE 2	112	53	72.6667	136.25	77	96.75	24.0833	437	417	-20		SNP 2	113	49.6	70.7333	109.3	45	66.4333	-4.3	444	439	-5
PE 4	112.7	49.8	70.7667	151.5	95.3	114.033	43.2667	437.8	414	-23.8		SNP 4	112	52.2	72.1333	104	44.25	64.1667	-7.96667	444.8	450	5.2
PE 8	116.5	57.5	77.1667	180	98.7	125.8	48.6333	434.6	380	-54.6		SNP 8	112.3	50.9	71.3667	102	43.6	63.0667	-8.3	447.5	456	8.5
PE 16	116.8	58	77.6	200	108.3	138.867	61.2667	434.6	354	-80.6		SNP 16	111.4	51.3	71.3333	91.9	33.5	52.9667	-18.3667	450	459	9
MNA-5(31.3.2016)CH-1
Rat 5
	Phenylephrine												Sodium Nitroprusside
	3 Hours												3 Hours
	Before			After			ΔMAP	HR (bpm)					Before			After			ΔMAP	HR (bpm)
	SBP	DBP	MAP	SBP	DBP	MAP							SBP	DBP	MAP	SBP	DBP	MAP
	(mmHg)	(mmHg)	(mmHg)	(mmHg)	(mmHg)	(mmHg)	(mmHg)	Before	After	ΔHR			(mmHg)	(mmHg)	(mmHg)	(mmHg)	(mmHg)	(mmHg)	(mmHg)	Before	After	ΔHR
PE 1	135.3	88.25	103.933	174	111.9	132.6	28.6667	458.8	439	-19.8		SNP 1	130	78.5	95.6667	128	76.9	93.9333	-1.73333	494	497.7	3.7
PE 2	135.5	84.8	101.7	185.5	123.5	144.167	42.4667	480	456	-24		SNP 2	129.6	80.5	96.8667	126	78	94	-2.86667	507	512.5	5.5
PE 4	129.5	83.8	99.0333	205.7	134.4	158.167	59.1333	475.7	432.3	-43.4		SNP 4	130	79.8	96.5333	123.4	75.7	91.6	-4.93333	505.8	516.5	10.7
PE 8	132	85	100.667	216.5	142.3	167.033	66.3667	489	405	-84		SNP 8	125.3	79.3	94.6333	119	69.5	86	-8.63333	510	527	17
PE 16	129	89	102.333	217	145.7	169.467	67.1333	475.75	354	-121.75		SNP 16	128.5	83.2	98.3	112	60	77.3333	-20.9667	507	529	22
Rat 6
	Phenylephrine												Sodium Nitroprusside
	3 Hours												3 Hours
	Before			After			ΔMAP	HR (bpm)					Before			After			ΔMAP	HR (bpm)
	SBP	DBP	MAP	SBP	DBP	MAP							SBP	DBP	MAP	SBP	DBP	MAP
	(mmHg)	(mmHg)	(mmHg)	(mmHg)	(mmHg)	(mmHg)	(mmHg)	Before	After	ΔHR			(mmHg)	(mmHg)	(mmHg)	(mmHg)	(mmHg)	(mmHg)	(mmHg)	Before	After	ΔHR
PE 1	140.3	84.2	102.9	156.7	98.3	117.767	14.8667	437.8	427	-10.8		SNP 1	138.9	85.16	103.073	128.4	75.1	92.8667	-10.2067	445	461	16
PE 2	142.1	86.8	105.233	166.3	105.8	125.967	20.7333	437	417	-20		SNP 2	138.7	87.76	104.74	130.5	75.7	93.9667	-10.7733	445	463	18
PE 4	141	88.5	106	208.6	125.7	153.333	47.3333	435.8	388	-47.8		SNP 4	142	89.2	106.8	123.4	73.5	90.1333	-16.6667	460.1	483	22.9
PE 8	140.4	89.8	106.667	223	138.8	166.867	60.2	425.5	357	-68.5		SNP 8	140.2	89.9	106.667	119.5	71.9	87.7667	-18.9	450.5	484	33.5
PE 16	140.7	90.4	107.167	226.2	139.8	168.6	61.4333	430.7	337	-93.7		SNP 16	142.7	90.1	107.633	119	67.9	84.9333	-22.7	465	502	37
Rat 7
	Phenylephrine												Sodium Nitroprusside
	3 Hours												3 Hours
	Before			After			ΔMAP	HR (bpm)					Before			After			ΔMAP	HR (bpm)
	SBP	DBP	MAP	SBP	DBP	MAP							SBP	DBP	MAP	SBP	DBP	MAP
	(mmHg)	(mmHg)	(mmHg)	(mmHg)	(mmHg)	(mmHg)	(mmHg)	Before	After	ΔHR			(mmHg)	(mmHg)	(mmHg)	(mmHg)	(mmHg)	(mmHg)	(mmHg)	Before	After	ΔHR
PE 1	144.2	70.7	95.2	162.06	82	108.687	13.4867	421.6	418	-3.6		SNP 1	135.7	67.9	90.5	125.3	59.5	81.4333	-9.06667	438.8	445	6.2
PE 2	147.8	72.4	97.5333	168.4	84.4	112.4	14.8667	432.4	426.7	-5.7		SNP 2	138	69.5	92.3333	122.8	58	79.6	-12.7333	440	447	7
PE 4	144.6	69.7	94.6667	179.5	94.6	122.9	28.2333	435.1	416	-19.1		SNP 4	139.2	70.67	93.5133	123.3	58.3	79.9667	-13.5467	443.15	450.2	7.05
PE 8	142	69.8	93.8667	201.8	104.6	137	43.1333	424.8	380.5	-44.3		SNP 8	139.1	70	93.0333	122.7	53.7	76.7	-16.3333	447.7	456	8.3
PE 16	141.7	69.5	93.5667	234	123.6	160.4	66.8333	429	322	-107		SNP 16	138.5	69.1	92.2333	115.15	49.06	71.09	-21.1433	450.6	461.5	10.9
Rat 8
	Phenylephrine												Sodium Nitroprusside
	3 Hours												3 Hours
	Before			After			ΔMAP	HR (bpm)					Before			After			ΔMAP	HR (bpm)
	SBP	DBP	MAP	SBP	DBP	MAP							SBP	DBP	MAP	SBP	DBP	MAP
	(mmHg)	(mmHg)	(mmHg)	(mmHg)	(mmHg)	(mmHg)	(mmHg)	Before	After	ΔHR			(mmHg)	(mmHg)	(mmHg)	(mmHg)	(mmHg)	(mmHg)	(mmHg)	Before	After	ΔHR
PE 1	133.5	83.6	100.233	156.95	101.14	119.743	19.51	308.7	286	-22.7		SNP 1	137.6	81.6	100.267	128.76	70.8	90.12	-10.1467	323	335	12
PE 2	137.23	85.7	102.877	181.7	117.2	138.7	35.8233	314.4	261	-53.4		SNP 2	138.4	81.96	100.773	126.4	68.25	87.6333	-13.14	332.8	348.6	15.8
PE 4	138.68	87.4	104.493	196.72	125.14	149	44.5067	314.8	234	-80.8		SNP 4	137.4	81.7	100.267	124.6	64.3	84.4	-15.8667	331.8	352	20.2
PE 8	136.545	86.86	103.422	205	131.5	156	52.5783	317.7	206	-111.7		SNP 8	138.5	84.7	102.633	120.6	61.2	81	-21.6333	327.8	355	27.2
PE 16	134.5	84	100.833	197	128.65	151.433	50.6	298.8	196	-102.8		SNP 16	136.9	83.9	101.567	110.4	56.3	74.3333	-27.2333	331.2	361	29.8
Rat 9
	Phenylephrine												Sodium Nitroprusside
	3 Hours												3 Hours
	Before			After			ΔMAP	HR (bpm)					Before			After			ΔMAP	HR (bpm)
	SBP	DBP	MAP	SBP	DBP	MAP							SBP	DBP	MAP	SBP	DBP	MAP
	(mmHg)	(mmHg)	(mmHg)	(mmHg)	(mmHg)	(mmHg)	(mmHg)	Before	After	ΔHR			(mmHg)	(mmHg)	(mmHg)	(mmHg)	(mmHg)	(mmHg)	(mmHg)	Before	After	ΔHR
PE 1	136.5	96.1	109.567	177.6	126.4	143.467	33.9	384.2	358	-26.2		SNP 1	138.1	93.6	108.433	127.9	80.9	96.5667	-11.8667	416.4	434	17.6
PE 2	138.25	97.5	111.083	193.4	138.2	156.6	45.5167	376.2	328.9	-47.3		SNP 2	138.16	91	106.72	124.8	77	92.9333	-13.7867	408.5	432	23.5
PE 4	137.8	98.1	111.333	208.7	149.8	169.433	58.1	386.2	317.9	-68.3		SNP 4	136.96	89.9	105.587	120.9	74.4	89.9	-15.6867	416.6	448	31.4
PE 8	145.45	94.53	111.503	210.6	155.8	174.067	62.5633	397	291	-106		SNP 8	139.2	90	106.4	124.4	73.2	90.2667	-16.1333	417	455	38
PE 16	146.6	97.95	114.167	215.1	161.5	179.367	65.2	402.2	279	-123.2		SNP 16	143.7	91.8	109.1	121.16	69.3	86.5867	-22.5133	421.7	472	50.3
Rat 10
	Phenylephrine												Sodium Nitroprusside
	3 Hours												3 Hours
	Before			After			ΔMAP	HR (bpm)					Before			After			ΔMAP	HR (bpm)
	SBP	DBP	MAP	SBP	DBP	MAP							SBP	DBP	MAP	SBP	DBP	MAP
	(mmHg)	(mmHg)	(mmHg)	(mmHg)	(mmHg)	(mmHg)	(mmHg)	Before	After	ΔHR			(mmHg)	(mmHg)	(mmHg)	(mmHg)	(mmHg)	(mmHg)	(mmHg)	Before	After	ΔHR
PE 1			0			0	0			0		SNP 1			0			0	0			0
PE 2			0			0	0			0		SNP 2			0			0	0			0
PE 4			0			0	0			0		SNP 4			0			0	0			0
PE 8			0			0	0			0		SNP 8			0			0	0			0
PE 16			0			0	0			0		SNP 16			0			0	0			0
Rat 11
	Phenylephrine												Sodium Nitroprusside
	3 Hours												3 Hours
	Before			After			ΔMAP	HR (bpm)					Before			After			ΔMAP	HR (bpm)
	SBP	DBP	MAP	SBP	DBP	MAP							SBP	DBP	MAP	SBP	DBP	MAP
	(mmHg)	(mmHg)	(mmHg)	(mmHg)	(mmHg)	(mmHg)	(mmHg)	Before	After	ΔHR			(mmHg)	(mmHg)	(mmHg)	(mmHg)	(mmHg)	(mmHg)	(mmHg)	Before	After	ΔHR
PE 1			0				0			0		SNP 1			0			0	0			0
PE 2			0				0			0		SNP 2			0			0	0			0
PE 4			0				0			0		SNP 4			0			0	0			0
PE 8			0				0			0		SNP 8			0			0	0			0
PE 16			0				0			0		SNP 16			0			0	0			0
Rat 12
	Phenylephrine												Sodium Nitroprusside
	3 Hours												3 Hours
	Before			After			ΔMAP	HR (bpm)					Before			After			ΔMAP	HR (bpm)
	SBP	DBP	MAP	SBP	DBP	MAP							SBP	DBP	MAP	SBP	DBP	MAP
	(mmHg)	(mmHg)	(mmHg)	(mmHg)	(mmHg)	(mmHg)	(mmHg)	Before	After	ΔHR			(mmHg)	(mmHg)	(mmHg)	(mmHg)	(mmHg)	(mmHg)	(mmHg)	Before	After	ΔHR
PE 1			0			0	0			0		SNP 1			0			0	0			0
PE 2			0			0	0			0		SNP 2			0			0	0			0
PE 4			0			0	0			0		SNP 4			0			0	0			0
PE 8			0			0	0			0		SNP 8			0			0	0			0
PE 16			0			0	0			0		SNP 16			0			0	0			0

## Sheet: MNB
25.2.2016 CH2
Rat 1
	Phenylephrine												Sodium Nitroprusside
	3 Hours												3 Hours
	Before			After			ΔMAP	HR (bpm)					Before			After			ΔMAP	HR (bpm)
	SBP	DBP	MAP	SBP	DBP	MAP							SBP	DBP	MAP	SBP	DBP	MAP
	(mmHg)	(mmHg)	(mmHg)	(mmHg)	(mmHg)	(mmHg)	(mmHg)	Before	After	ΔHR			(mmHg)	(mmHg)	(mmHg)	(mmHg)	(mmHg)	(mmHg)	(mmHg)	Before	After	ΔHR
PE 1	142.4	86.43	105.087	185	113.8	137.533	32.4467	412.8	369.24	-43.56		SNP 1	135.4	81.23	99.2867	131.7	79	96.5667	-2.72	423	428	5
PE 2	136.5	82.6	100.567	205.9	126	152.633	52.0667	412.58	352	-60.58		SNP 2	133.9	81.98	99.2867	129.8	77.3	94.8	-4.48667	426	439	13
PE 4	136.3	83.3	100.967	222	137.4	165.6	64.6333	404.4	330.74	-73.66		SNP 4	132.63	82	98.8767	124	74.8	91.2	-7.67667	427	445.4	18.4
PE 8	132.76	83.32	99.8	225	141.6	169.4	69.6	410	314.9	-95.1		SNP 8	131	82.14	98.4267	122.84	72.1	89.0133	-9.41333	416	450	34
PE 16	134.32	85.75	101.94	223.7	152	175.9	73.96	411	312.7	-98.3		SNP 16	129.5	81.25	97.3333	109.4	68.8	82.3333	-15	414.5	465	50.5
25.2.2016 CH3
Rat 2
	Phenylephrine												Sodium Nitroprusside
	3 Hours												3 Hours
	Before			After			ΔMAP	HR (bpm)					Before			After			ΔMAP	HR (bpm)
	SBP	DBP	MAP	SBP	DBP	MAP							SBP	DBP	MAP	SBP	DBP	MAP
	(mmHg)	(mmHg)	(mmHg)	(mmHg)	(mmHg)	(mmHg)	(mmHg)	Before	After	ΔHR			(mmHg)	(mmHg)	(mmHg)	(mmHg)	(mmHg)	(mmHg)	(mmHg)	Before	After	ΔHR
PE 1	148.5	87	107.5	172.6	111.7	132	24.5	422	411	-11		SNP 1	146	94	111.333	145	88.8	107.533	-3.8	418	428	10
PE 2	149.4	92.5	111.467	190	122.6	145.067	33.6	424	410	-14		SNP 2	146	90	108.667	137.7	82.2	100.7	-7.96667	430	446	16
PE 4	151	92.8	112.2	215.8	134.7	161.733	49.5333	423	377	-46		SNP 4	147	89	108.333	136	77.4	96.9333	-11.4	425	450	25
PE 8	150	96.8	114.533	242	152	182	67.4667	418.5	339	-79.5		SNP 8	141.7	91.5	108.233	129	75	93	-15.2333	420	451	31
PE 16	148.4	97.2	114.267	250	156.8	187.867	73.6	410	325	-85		SNP 16	147	91	109.667	129	74	92.3333	-17.3333	419	455	36
17.3.2016 ch-1
Rat 3
	Phenylephrine												Sodium Nitroprusside
	3 Hours												3 Hours
	Before			After			ΔMAP	HR (bpm)					Before			After			ΔMAP	HR (bpm)
	SBP	DBP	MAP	SBP	DBP	MAP							SBP	DBP	MAP	SBP	DBP	MAP
	(mmHg)	(mmHg)	(mmHg)	(mmHg)	(mmHg)	(mmHg)	(mmHg)	Before	After	ΔHR			(mmHg)	(mmHg)	(mmHg)	(mmHg)	(mmHg)	(mmHg)	(mmHg)	Before	After	ΔHR
PE 1	130.9	93	105.633	150.7	105.6	120.633	15	458.86	447	-11.86		SNP 1	127.5	84.5	98.8333	130.7	79	96.2333	-2.6	489	491.7	2.7
PE 2	130	92	104.667	157	117	130.333	25.6667	477	442	-35		SNP 2	130	87.9	101.933	124.8	79	94.2667	-7.66667	479	488	9
PE 4	134.6	87.7	103.333	189.4	123.3	145.333	42	496	414	-82		SNP 4	133	88	103	120.7	70.9	87.5	-15.5	476	497.4	21.4
PE 8	130	87	101.333	213	134	160.333	59	463	332	-131		SNP 8	131	91	104.333	117.8	67.7	84.4	-19.9333	469	505	36
PE 16	127	89	101.667	216	141	166	64.3333	469	282	-187		SNP 16	131.5	90.7	104.3	114	67.8	83.2	-21.1	473.23	514	40.77
31.3.2016ch-2
Rat 4
	Phenylephrine												Sodium Nitroprusside
	3 Hours												3 Hours
	Before			After			ΔMAP	HR (bpm)					Before			After			ΔMAP	HR (bpm)
	SBP	DBP	MAP	SBP	DBP	MAP							SBP	DBP	MAP	SBP	DBP	MAP
	(mmHg)	(mmHg)	(mmHg)	(mmHg)	(mmHg)	(mmHg)	(mmHg)	Before	After	ΔHR			(mmHg)	(mmHg)	(mmHg)	(mmHg)	(mmHg)	(mmHg)	(mmHg)	Before	After	ΔHR
PE 1	143	92.9	109.6	174	112.8	133.2	23.6	396.6	381	-15.6		SNP 1	142.4	94.5	110.467	140	88.7	105.8	-4.66667	412	425	13
PE 2	140	90.4	106.933	196.5	127.8	150.7	43.7667	391.2	356.6	-34.6		SNP 2	141.5	94.6	110.233	136.9	87.9	104.233	-6	403.8	424.4	20.6
PE 4	139.8	93	108.6	227	136.6	166.733	58.1333	393.9	331.7	-62.2		SNP 4	140.85	94	109.617	135.9	86	102.633	-6.98333	405.6	429.5	23.9
PE 8	143.3	98.5	113.433	236	141	172.667	59.2333	395.4	310.8	-84.6		SNP 8	141.8	96.4	111.533	132	84.6	100.4	-11.1333	398	431.8	33.8
PE 16	138	98.8	111.867	237.8	143	174.6	62.7333	396	302	-94		SNP 16	138.3	95.7	109.9	128.6	83	98.2	-11.7	405.8	461	55.2
Rat 5
	Phenylephrine												Sodium Nitroprusside
	3 Hours												3 Hours
	Before			After			ΔMAP	HR (bpm)					Before			After			ΔMAP	HR (bpm)
	SBP	DBP	MAP	SBP	DBP	MAP							SBP	DBP	MAP	SBP	DBP	MAP
	(mmHg)	(mmHg)	(mmHg)	(mmHg)	(mmHg)	(mmHg)	(mmHg)	Before	After	ΔHR			(mmHg)	(mmHg)	(mmHg)	(mmHg)	(mmHg)	(mmHg)	(mmHg)	Before	After	ΔHR
PE 1			0			0	0			0		SNP 1			0			0	0			0
PE 2			0			0	0			0		SNP 2			0			0	0			0
PE 4			0			0	0			0		SNP 4			0			0	0			0
PE 8			0			0	0			0		SNP 8			0			0	0			0
PE 16			0			0	0			0		SNP 16			0			0	0			0
Rat 6
	Phenylephrine												Sodium Nitroprusside
	3 Hours												3 Hours
	Before			After			ΔMAP	HR (bpm)					Before			After			ΔMAP	HR (bpm)
	SBP	DBP	MAP	SBP	DBP	MAP							SBP	DBP	MAP	SBP	DBP	MAP
	(mmHg)	(mmHg)	(mmHg)	(mmHg)	(mmHg)	(mmHg)	(mmHg)	Before	After	ΔHR			(mmHg)	(mmHg)	(mmHg)	(mmHg)	(mmHg)	(mmHg)	(mmHg)	Before	After	ΔHR
PE 1	125.3	74.6	91.5	150.3	94.4	113.033	21.5333	389.4	373	-16.4		SNP 1			0			0	0			0
PE 2	122.5	69	86.8333	149.2	93.7	112.2	25.3667	415	386	-29		SNP 2			0			0	0			0
PE 4	127.1	71.6	90.1	169.3	102.4	124.7	34.6	413.3	342	-71.3		SNP 4			0			0	0			0
PE 8	127.3	73.6	91.5	189.4	119	142.467	50.9667	409.4	296.9	-112.5		SNP 8			0			0	0			0
PE 16	128.6	77.1	94.2667	211	119	149.667	55.4	416.2	277	-139.2		SNP 16			0			0	0			0
Rat 7
	Phenylephrine												Sodium Nitroprusside
	3 Hours												3 Hours
	Before			After			ΔMAP	HR (bpm)					Before			After			ΔMAP	HR (bpm)
	SBP	DBP	MAP	SBP	DBP	MAP							SBP	DBP	MAP	SBP	DBP	MAP
	(mmHg)	(mmHg)	(mmHg)	(mmHg)	(mmHg)	(mmHg)	(mmHg)	Before	After	ΔHR			(mmHg)	(mmHg)	(mmHg)	(mmHg)	(mmHg)	(mmHg)	(mmHg)	Before	After	ΔHR
PE 1	140.67	75.7	97.3567	157.8	90	112.6	15.2433	394.7	388	-6.7		SNP 1	139.65	86.4	104.15	127.4	73.3	91.3333	-12.8167	348.5	375.4	26.9
PE 2	138.6	74.5	95.8667	174.2	103.8	127.267	31.4	391.8	351	-40.8		SNP 2	143.5	86.6	105.567	121	73	89	-16.5667	344.5	390.6	46.1
PE 4	137.4	75.5	96.1333	202.9	115.3	144.5	48.3667	400.5	309	-91.5		SNP 4	143.2	86.7	105.533	124.2	66.7	85.8667	-19.6667	346.3	410.7	64.4
PE 8	136.9	74.8	95.5	224.6	120.6	155.267	59.7667	403	282	-121		SNP 8	155.5	90	111.833	128.4	67.9	88.0667	-23.7667	367.5	437.5	70
PE 16	136.4	78	97.4667	231.7	143	172.567	75.1	393	225	-168		SNP 16	152	91.1	111.4	123.6	68.3	86.7333	-24.6667	356	446	90
Rat 8
	Phenylephrine												Sodium Nitroprusside
	3 Hours												3 Hours
	Before			After			ΔMAP	HR (bpm)					Before			After			ΔMAP	HR (bpm)
	SBP	DBP	MAP	SBP	DBP	MAP							SBP	DBP	MAP	SBP	DBP	MAP
	(mmHg)	(mmHg)	(mmHg)	(mmHg)	(mmHg)	(mmHg)	(mmHg)	Before	After	ΔHR			(mmHg)	(mmHg)	(mmHg)	(mmHg)	(mmHg)	(mmHg)	(mmHg)	Before	After	ΔHR
PE 1	128.6	69.9	89.4667	144.2	82.4	103	13.5333	434	423	-11		SNP 1			0			0	0			0
PE 2	132.2	70.4	91	155.8	90.8	112.467	21.4667	444.2	412.5	-31.7		SNP 2	130.7	70.5	90.5667	121.2	59	79.7333	-10.8333	451.6	470	18.4
PE 4	131.95	69.8	90.5167	183.2	108.8	133.6	43.0833	461	376	-85		SNP 4	133.9	70.4	91.5667	125.2	59.6	81.4667	-10.1	460.5	474	13.5
PE 8	134.7	73.4	93.8333	208.4	122.7	151.267	57.4333	448.9	319	-129.9		SNP 8	133.7	69.5	90.9	117	58.4	77.9333	-12.9667	450.8	483	32.2
PE 16	132.2	73.1	92.8	225.1	133.3	163.9	71.1	443.8	276	-167.8		SNP 16	135.5	71.1	92.5667	110.9	51.4	71.2333	-21.3333	450	489.4	39.4
Rat 9
	Phenylephrine												Sodium Nitroprusside
	3 Hours												3 Hours
	Before			After			ΔMAP	HR (bpm)					Before			After			ΔMAP	HR (bpm)
	SBP	DBP	MAP	SBP	DBP	MAP							SBP	DBP	MAP	SBP	DBP	MAP
	(mmHg)	(mmHg)	(mmHg)	(mmHg)	(mmHg)	(mmHg)	(mmHg)	Before	After	ΔHR			(mmHg)	(mmHg)	(mmHg)	(mmHg)	(mmHg)	(mmHg)	(mmHg)	Before	After	ΔHR
PE 1	114.8	81.5	92.6	127.2	91.6	103.467	10.8667	402.2	377.5	-24.7		SNP 1	115.4	80.6	92.2	107.9	70.9	83.2333	-8.96667	416.7	424.6	7.9
PE 2	122.3	81.4	95.0333	147.6	103	117.867	22.8333	398.8	366	-32.8		SNP 2	116.3	81.4	93.0333	109.2	74	85.7333	-7.3	422.8	430	7.2
PE 4	120.3	80.9	94.0333	162.2	112.6	129.133	35.1	402.6	361	-41.6		SNP 4	121.4	77.6	92.2	111	65.8	80.8667	-11.3333	425.6	433	7.4
PE 8	120.4	83.4	95.7333	184.4	125.4	145.067	49.3333	398.3	312.5	-85.8		SNP 8	122.4	80	94.1333	107.5	63.3	78.0333	-16.1	431.1	445	13.9
PE 16	119.1	82.3	94.5667	195.5	120.1	145.233	50.6667	400.3	271.6	-128.7		SNP 16	120.8	79.1	93	103.5	59.8	74.3667	-18.6333	433	448.9	15.9
Rat 10
	Phenylephrine												Sodium Nitroprusside
	3 Hours												3 Hours
	Before			After			ΔMAP	HR (bpm)					Before			After			ΔMAP	HR (bpm)
	SBP	DBP	MAP	SBP	DBP	MAP							SBP	DBP	MAP	SBP	DBP	MAP
	(mmHg)	(mmHg)	(mmHg)	(mmHg)	(mmHg)	(mmHg)	(mmHg)	Before	After	ΔHR			(mmHg)	(mmHg)	(mmHg)	(mmHg)	(mmHg)	(mmHg)	(mmHg)	Before	After	ΔHR
PE 1			0			0	0			0		SNP 1			0			0	0			0
PE 2			0			0	0			0		SNP 2			0			0	0			0
PE 4			0			0	0			0		SNP 4			0			0	0			0
PE 8			0			0	0			0		SNP 8			0			0	0			0
PE 16			0			0	0			0		SNP 16			0			0	0			0
Rat 11
	Phenylephrine												Sodium Nitroprusside
	3 Hours												3 Hours
	Before			After			ΔMAP	HR (bpm)					Before			After			ΔMAP	HR (bpm)
	SBP	DBP	MAP	SBP	DBP	MAP							SBP	DBP	MAP	SBP	DBP	MAP
	(mmHg)	(mmHg)	(mmHg)	(mmHg)	(mmHg)	(mmHg)	(mmHg)	Before	After	ΔHR			(mmHg)	(mmHg)	(mmHg)	(mmHg)	(mmHg)	(mmHg)	(mmHg)	Before	After	ΔHR
PE 1			0				0			0		SNP 1			0			0	0			0
PE 2			0				0			0		SNP 2			0			0	0			0
PE 4			0				0			0		SNP 4			0			0	0			0
PE 8			0				0			0		SNP 8			0			0	0			0
PE 16			0				0			0		SNP 16			0			0	0			0
Rat 12
	Phenylephrine												Sodium Nitroprusside
	3 Hours												3 Hours
	Before			After			ΔMAP	HR (bpm)					Before			After			ΔMAP	HR (bpm)
	SBP	DBP	MAP	SBP	DBP	MAP							SBP	DBP	MAP	SBP	DBP	MAP
	(mmHg)	(mmHg)	(mmHg)	(mmHg)	(mmHg)	(mmHg)	(mmHg)	Before	After	ΔHR			(mmHg)	(mmHg)	(mmHg)	(mmHg)	(mmHg)	(mmHg)	(mmHg)	Before	After	ΔHR
PE 1			0			0	0			0		SNP 1			0			0	0			0
PE 2			0			0	0			0		SNP 2			0			0	0			0
PE 4			0			0	0			0		SNP 4			0			0	0			0
PE 8			0			0	0			0		SNP 8			0			0	0			0
PE 16			0			0	0			0		SNP 16			0			0	0			0

## Sheet: MNC
23.2.2016 ch-1
Rat 1
	Phenylephrine												Sodium Nitroprusside
	3 Hours												3 Hours
	Before			After			ΔMAP	HR (bpm)					Before			After			ΔMAP	HR (bpm)
	SBP	DBP	MAP	SBP	DBP	MAP							SBP	DBP	MAP	SBP	DBP	MAP
	(mmHg)	(mmHg)	(mmHg)	(mmHg)	(mmHg)	(mmHg)	(mmHg)	Before	After	ΔHR			(mmHg)	(mmHg)	(mmHg)	(mmHg)	(mmHg)	(mmHg)	(mmHg)	Before	After	ΔHR
PE 1	128.6	79.8	96.0667	156.9	97.5	117.3	21.2333	361.7	360	-1.7		SNP 1	123	76.3	91.8667	121	73.5	89.3333	-2.53333	386	408	22
PE 2	130	80.8	97.2	177.8	110.6	133	35.8	354.6	344.2	-10.4		SNP 2	127	80.9	96.2667	121.4	74.8	90.3333	-5.93333	381	417.8	36.8
PE 4	127.7	79.5	95.5667	204.6	127.4	153.133	57.5667	360.8	345	-15.8		SNP 4	127.3	78.4	94.7	119	72.7	88.1333	-6.56667	392	418	26
PE 8	131.5	80	97.1667	205	137.9	160.267	63.1	373.6	342.4	-31.2		SNP 8	124.3	77.8	93.3	115.8	70.7	85.7333	-7.56667	397.9	434	36.1
PE 16	126.6	82.2	97	207	147	167	70	366	295	-71		SNP 16	127	80	95.6667	117.5	70.26	86.0067	-9.66	395.5	435.5	40
23.2.2016 ch-2
Rat 2
	Phenylephrine												Sodium Nitroprusside
	3 Hours												3 Hours
	Before			After			ΔMAP	HR (bpm)					Before			After			ΔMAP	HR (bpm)
	SBP	DBP	MAP	SBP	DBP	MAP							SBP	DBP	MAP	SBP	DBP	MAP
	(mmHg)	(mmHg)	(mmHg)	(mmHg)	(mmHg)	(mmHg)	(mmHg)	Before	After	ΔHR			(mmHg)	(mmHg)	(mmHg)	(mmHg)	(mmHg)	(mmHg)	(mmHg)	Before	After	ΔHR
PE 1	139.7	78.5	98.9	158.4	90	112.8	13.9	385.8	382	-3.8		SNP 1	134.8	75.36	95.1733	134.6	72.84	93.4267	-1.74667	428	440	12
PE 2	141.9	77.75	99.1333	175.64	100	125.213	26.08	382.2	372.8	-9.4		SNP 2	136	75.84	95.8933	134	74	94	-1.89333	451	463	12
PE 4	139.7	79.8	99.7667	205.5	116	145.833	46.0667	379.5	348.4	-31.1		SNP 4	131.22	77.2	95.2067	129.2	69.5	89.4	-5.80667	417	454	37
PE 8	137.13	76.7	96.8433	222.43	129.8	160.677	63.8333	386.8	347.2	-39.6		SNP 8	133.6	76.37	95.4467	126.8	68.2	87.7333	-7.71333	441	482.6	41.6
PE 16	137.52	78.9	98.44	228.29	133.3	164.963	66.5233	389.63	338.16	-51.47		SNP 16	131.2	76.6	94.8	122.22	64.93	84.0267	-10.7733	435.25	490.8	55.55
1.3.2016 CH-2
Rat 3
	Phenylephrine												Sodium Nitroprusside
	3 Hours												3 Hours
	Before			After			ΔMAP	HR (bpm)					Before			After			ΔMAP	HR (bpm)
	SBP	DBP	MAP	SBP	DBP	MAP							SBP	DBP	MAP	SBP	DBP	MAP
	(mmHg)	(mmHg)	(mmHg)	(mmHg)	(mmHg)	(mmHg)	(mmHg)	Before	After	ΔHR			(mmHg)	(mmHg)	(mmHg)	(mmHg)	(mmHg)	(mmHg)	(mmHg)	Before	After	ΔHR
PE 1	139.8	79.3	99.4667	167.3	91	116.433	16.9667	466.8	443.8	-23		SNP 1	145.3	74.63	98.1867	141.2	69	93.0667	-5.12	483	488.7	5.7
PE 2	140.8	85.1	103.667	182.6	101.2	128.333	24.6667	479	430	-49		SNP 2	144.2	75.8	98.6	135.07	68.6	90.7567	-7.84333	484	501.8	17.8
PE 4	147.2	81.8	103.6	198.8	103.2	135.067	31.4667	463.8	402.7	-61.1		SNP 4	135.9	76.96	96.6067	125.2	66.8	86.2667	-10.34	485.5	507.5	22
PE 8	144.13	80.94	102.003	228.44	119.2	155.613	53.61	470.8	374.6	-96.2		SNP 8	135	75.2	95.1333	122.7	63.8	83.4333	-11.7	486.3	515	28.7
PE 16	140.5	81.1	100.9	225.59	132.9	163.797	62.8967	472	360.8	-111.2		SNP 16	138.63	78	98.21	118.7	62	80.9	-17.31	491.7	528.3	36.6
17.3.2016 CH-2
Rat 4
	Phenylephrine												Sodium Nitroprusside
	3 Hours												3 Hours
	Before			After			ΔMAP	HR (bpm)					Before			After			ΔMAP	HR (bpm)
	SBP	DBP	MAP	SBP	DBP	MAP							SBP	DBP	MAP	SBP	DBP	MAP
	(mmHg)	(mmHg)	(mmHg)	(mmHg)	(mmHg)	(mmHg)	(mmHg)	Before	After	ΔHR			(mmHg)	(mmHg)	(mmHg)	(mmHg)	(mmHg)	(mmHg)	(mmHg)	Before	After	ΔHR
PE 1	144.2	88.6	107.133	150.8	97.7	115.4	8.26667	444.8	434.14	-10.66		SNP 1	138.14	87.64	104.473	137.4	83.7	101.6	-2.87333	456.6	478.9	22.3
PE 2	138.07	87.35	104.257	176	117.9	137.267	33.01	428.3	402.4	-25.9		SNP 2	140.15	89	106.05	133.9	80.6	98.3667	-7.68333	458.3	486.44	28.14
PE 4	137.5	88.28	104.687	201.8	129.33	153.487	48.8	418	375.5	-42.5		SNP 4	140.27	88.88	106.01	132.7	80.4	97.8333	-8.17667	467.3	497	29.7
PE 8	138	90.08	106.053	224.8	140.86	168.84	62.7867	427	351	-76		SNP 8	139.24	88.63	105.5	128.4	78	94.8	-10.7	481	511	30
PE 16	137.07	88.82	104.903	239	153	181.667	76.7633	435.8	354	-81.8		SNP 16	139.6	89.34	106.093	126	76.8	93.2	-12.8933	476	523.9	47.9
26.4.2016 ch-2
Rat 5
	Phenylephrine												Sodium Nitroprusside
	3 Hours												3 Hours
	Before			After			ΔMAP	HR (bpm)					Before			After			ΔMAP	HR (bpm)
	SBP	DBP	MAP	SBP	DBP	MAP							SBP	DBP	MAP	SBP	DBP	MAP
	(mmHg)	(mmHg)	(mmHg)	(mmHg)	(mmHg)	(mmHg)	(mmHg)	Before	After	ΔHR			(mmHg)	(mmHg)	(mmHg)	(mmHg)	(mmHg)	(mmHg)	(mmHg)	Before	After	ΔHR
PE 1	138.93	93.23	108.463	148.86	101	116.953	8.49	464	455	-9		SNP 1	135.4	90.63	105.553	134.3	89	104.1	-1.45333	457.8	465	7.2
PE 2	136.11	92.8	107.237	156.87	111.53	126.643	19.4067	443.2	431	-12.2		SNP 2	133.52	91.2	105.307	129.92	83.82	99.1867	-6.12	446.47	463	16.53
PE 4	136.49	93.2	107.63	181.5	124.96	143.807	36.1767	448.4	411	-37.4		SNP 4	132.14	88.72	103.193	125.4	81.2	95.9333	-7.26	448.5	472.25	23.75
PE 8	135.52	91.81	106.38	204.4	135.5	158.467	52.0867	419.3	351.3	-68		SNP 8	129.7	85.44	100.193	119.8	75.44	90.2267	-9.96667	427.2	464	36.8
PE 16	131.2	85.13	100.487	230.7	128.8	162.767	62.28	429.5	321.75	-107.75		SNP 16	127.33	84.34	98.67	114.8	72.65	86.7	-11.97	428.6	483	54.4
Rat 6
	Phenylephrine												Sodium Nitroprusside
	3 Hours												3 Hours
	Before			After			ΔMAP	HR (bpm)					Before			After			ΔMAP	HR (bpm)
	SBP	DBP	MAP	SBP	DBP	MAP							SBP	DBP	MAP	SBP	DBP	MAP
	(mmHg)	(mmHg)	(mmHg)	(mmHg)	(mmHg)	(mmHg)	(mmHg)	Before	After	ΔHR			(mmHg)	(mmHg)	(mmHg)	(mmHg)	(mmHg)	(mmHg)	(mmHg)	Before	After	ΔHR
PE 1	138.8	74.5	95.9333	159.6	87.1	111.267	15.3333	350	349.4	-0.6		SNP 1	124.8	73.7	90.7333	114.5	68.7	83.9667	-6.76667	350	380.9	30.9
PE 2	137.5	74.7	95.6333	175	92	119.667	24.0333	349.2	344	-5.2		SNP 2	124.3	74.5	91.1	113.9	69	83.9667	-7.13333	348.3	380.6	32.3
PE 4	135.6	74.8	95.0667	196.1	101.6	133.1	38.0333	352	310	-42		SNP 4	125.5	73.5	90.8333	108.3	61.455	77.07	-13.7633	357	395	38
PE 8	131.6	76.4	94.8	208	112.7	144.467	49.6667	340.7	268.7	-72		SNP 8	128.1	75.9	93.3	97.9	57.1	70.7	-22.6	361	406	45
PE 16	134.3	75	94.7667	207.2	118.5	148.067	53.3	341	230	-111		SNP 16	126.99	74.8	92.1967	91.8	50.2	64.0667	-28.13	356	416	60
Rat 7
	Phenylephrine												Sodium Nitroprusside
	3 Hours												3 Hours
	Before			After			ΔMAP	HR (bpm)					Before			After			ΔMAP	HR (bpm)
	SBP	DBP	MAP	SBP	DBP	MAP							SBP	DBP	MAP	SBP	DBP	MAP
	(mmHg)	(mmHg)	(mmHg)	(mmHg)	(mmHg)	(mmHg)	(mmHg)	Before	After	ΔHR			(mmHg)	(mmHg)	(mmHg)	(mmHg)	(mmHg)	(mmHg)	(mmHg)	Before	After	ΔHR
PE 1	142.35	82.9	102.717	156	93.4	114.267	11.55	376	372	-4		SNP 1	137	77.3	97.2	127.2	69.6	88.8	-8.4	402.6	418.7	16.1
PE 2	144	82.8	103.2	178.8	107	130.933	27.7333	389.2	357.4	-31.8		SNP 2	137.3	76	96.4333	127.2	68	87.7333	-8.7	419.1	444	24.9
PE 4	142.5	82	102.167	208.4	118.8	148.667	46.5	377.6	312	-65.6		SNP 4	138.4	76.5	97.1333	123.2	68.2	86.5333	-10.6	422	450	28
PE 8	139	79.6	99.4	232.8	128	162.933	63.5333	398.1	261.3	-136.8		SNP 8	134.9	78.7	97.4333	119.4	64.8	83	-14.4333	426.1	467.5	41.4
PE 16	139	79.7	99.4667	222.5	133.5	163.167	63.7	375.5	218	-157.5		SNP 16	139.7	79.6	99.6333	117.8	62.5	80.9333	-18.7	425.5	481	55.5
Rat 8
	Phenylephrine												Sodium Nitroprusside
	3 Hours												3 Hours
	Before			After			ΔMAP	HR (bpm)					Before			After			ΔMAP	HR (bpm)
	SBP	DBP	MAP	SBP	DBP	MAP							SBP	DBP	MAP	SBP	DBP	MAP
	(mmHg)	(mmHg)	(mmHg)	(mmHg)	(mmHg)	(mmHg)	(mmHg)	Before	After	ΔHR			(mmHg)	(mmHg)	(mmHg)	(mmHg)	(mmHg)	(mmHg)	(mmHg)	Before	After	ΔHR
PE 1	164.66	105.98	125.54	205.7	126	152.567	27.0267	358	334	-24		SNP 1			0			0	0			0
PE 2	167.57	112.2	130.657	234.9	144.5	174.633	43.9767	355	334.4	-20.6		SNP 2			0			0	0			0
PE 4	165.3	111.4	129.367	246.8	149.7	182.067	52.7	360.7	316.4	-44.3		SNP 4			0			0	0			0
PE 8	158.7	110.6	126.633	243.8	147.7	179.733	53.1	362.6	283	-79.6		SNP 8			0			0	0			0
PE 16	160.8	113.96	129.573	246	161.8	189.867	60.2933	373.2	264	-109.2		SNP 16			0			0	0			0
Rat 9
	Phenylephrine												Sodium Nitroprusside
	3 Hours												3 Hours
	Before			After			ΔMAP	HR (bpm)					Before			After			ΔMAP	HR (bpm)
	SBP	DBP	MAP	SBP	DBP	MAP							SBP	DBP	MAP	SBP	DBP	MAP
	(mmHg)	(mmHg)	(mmHg)	(mmHg)	(mmHg)	(mmHg)	(mmHg)	Before	After	ΔHR			(mmHg)	(mmHg)	(mmHg)	(mmHg)	(mmHg)	(mmHg)	(mmHg)	Before	After	ΔHR
PE 1	123.7	83.4	96.8333	137.5	93.8	108.367	11.5333	438.8	426.9	-11.9		SNP 1	121.2	85.7	97.5333	116.5	78.5	91.1667	-6.36667	447.9	451	3.1
PE 2	123.2	85.6	98.1333	158.3	109	125.433	27.3	428.9	363	-65.9		SNP 2	125	84.5	98	117.8	75.4	89.5333	-8.46667	448.3	460	11.7
PE 4	122.6	85.8	98.0667	174.9	119.9	138.233	40.1667	408	335	-73		SNP 4	124	84.4	97.6	114.7	74.2	87.7	-9.9	447.5	459.7	12.2
PE 8	123.8	88.4	100.2	181.3	124.3	143.3	43.1	405.7	289.7	-116		SNP 8	124.1	87.3	99.5667	112.3	74	86.7667	-12.8	445.8	468.2	22.4
PE 16	122.3	88.2	99.5667	187.9	127.8	147.833	48.2667	407.4	260.7	-146.7		SNP 16	124.6	88	100.2	109.7	71.8	84.4333	-15.7667	449.9	483.6	33.7
Rat 10
	Phenylephrine												Sodium Nitroprusside
	3 Hours												3 Hours
	Before			After			ΔMAP	HR (bpm)					Before			After			ΔMAP	HR (bpm)
	SBP	DBP	MAP	SBP	DBP	MAP							SBP	DBP	MAP	SBP	DBP	MAP
	(mmHg)	(mmHg)	(mmHg)	(mmHg)	(mmHg)	(mmHg)	(mmHg)	Before	After	ΔHR			(mmHg)	(mmHg)	(mmHg)	(mmHg)	(mmHg)	(mmHg)	(mmHg)	Before	After	ΔHR
PE 1	113.12	79.5	90.7067	131	91.46	104.64	13.9333	370.4	352	-18.4		SNP 1	110.4	80.4	90.4	102	74.3	83.5333	-6.86667	408.3	418	9.7
PE 2	110.66	81.2	91.02	149.3	104.4	119.367	28.3467	392.4	351	-41.4		SNP 2	108.3	81.8	90.6333	95.15	67.5	76.7167	-13.9167	404.5	417	12.5
PE 4	112.2	79.4	90.3333	177.16	112.6	134.12	43.7867	404.9	325	-79.9		SNP 4			0			0	0			0
PE 8	113.17	79.6	90.79	198.9	121.5	147.3	56.51	400.7	313	-87.7		SNP 8	110.04	81.2	90.8133	90.3	59.8	69.9667	-20.8467	418	432	14
PE 16	108.3	79.06	88.8067	191.7	124.2	146.7	57.8933	399.5	267	-132.5		SNP 16	106.3	82.5	90.4333	81.3	55.7	64.2333	-26.2	407	433	26
26.4.2016 ch-1
Rat 11
	Phenylephrine												Sodium Nitroprusside
	3 Hours												3 Hours
	Before			After			ΔMAP	HR (bpm)					Before			After			ΔMAP	HR (bpm)
	SBP	DBP	MAP	SBP	DBP	MAP							SBP	DBP	MAP	SBP	DBP	MAP
	(mmHg)	(mmHg)	(mmHg)	(mmHg)	(mmHg)	(mmHg)	(mmHg)	Before	After	ΔHR			(mmHg)	(mmHg)	(mmHg)	(mmHg)	(mmHg)	(mmHg)	(mmHg)	Before	After	ΔHR
PE 1	136.1	96.5	109.7	155.9	108.54	124.327	14.6267	438.5	425.5	-13		SNP 1	126.73	89.2	101.71	123	84.13	97.0867	-4.62333	391.4	406.5	15.1
PE 2	136.24	96.6	109.813	159.11	110.92	126.983	17.17	440	407	-33		SNP 2	125.64	86.97	99.86	120.64	80.75	94.0467	-5.81333	389.2	422	32.8
PE 4	129.3	87.91	101.707	169.9	116.64	134.393	32.6867	438.7	360.7	-78		SNP 4	130.06	85.56	100.393	123.5	78.67	93.6133	-6.78	396.4	437.8	41.4
PE 8	127.03	88.1	101.077	196.6	123.7	148	46.9233	398	275	-123		SNP 8	125.8	85.06	98.64	116.2	75.2	88.8667	-9.77333	400	447.32	47.32
PE 16	128.5	90.6	103.233	213.3	120.4	151.367	48.1333	423	298.5	-124.5		SNP 16	127.38	86.08	99.8467	114.15	74.64	87.81	-12.0367	397.06	466	68.94
Rat 12
	Phenylephrine												Sodium Nitroprusside
	3 Hours												3 Hours
	Before			After			ΔMAP	HR (bpm)					Before			After			ΔMAP	HR (bpm)
	SBP	DBP	MAP	SBP	DBP	MAP							SBP	DBP	MAP	SBP	DBP	MAP
	(mmHg)	(mmHg)	(mmHg)	(mmHg)	(mmHg)	(mmHg)	(mmHg)	Before	After	ΔHR			(mmHg)	(mmHg)	(mmHg)	(mmHg)	(mmHg)	(mmHg)	(mmHg)	Before	After	ΔHR
PE 1			0			0	0			0		SNP 1			0			0	0			0
PE 2			0			0	0			0		SNP 2			0			0	0			0
PE 4			0			0	0			0		SNP 4			0			0	0			0
PE 8			0			0	0			0		SNP 8			0			0	0			0
PE 16			0			0	0			0		SNP 16			0			0	0			0

## Sheet: FS
15.2.2016-CH-1
Rat 1
	Phenylephrine												Sodium Nitroprusside
	3 Hours												3 Hours
	Before			After			ΔMAP	HR (bpm)					Before			After			ΔMAP	HR (bpm)
	SBP	DBP	MAP	SBP	DBP	MAP							SBP	DBP	MAP	SBP	DBP	MAP
	(mmHg)	(mmHg)	(mmHg)	(mmHg)	(mmHg)	(mmHg)	(mmHg)	Before	After	ΔHR			(mmHg)	(mmHg)	(mmHg)	(mmHg)	(mmHg)	(mmHg)	(mmHg)	Before	After	ΔHR
PE 1	148.4	83.25	104.967	187.96	108.26	134.827	29.86	314.4	298	-16.4		SNP 1	141.86	85.24	104.113	134.5	77.5	96.5	-7.61333	333.66	352.8	19.14
PE 2	150.2	84.96	106.707	205	117.5	146.667	39.96	313.5	290.6	-22.9		SNP 2	141.96	84.62	103.733	131.93	74.65	93.7433	-9.99	335.73	370.8	35.07
PE 4	156.4	89.1	111.533	222	131.1	161.4	49.8667	298	260	-38		SNP 4	146.37	85.78	105.977	132.78	76	94.9267	-11.05	330.2	391.2	61
PE 8	150	87.6	108.4	226.5	136.7	166.633	58.2333	314.5	261.3	-53.2		SNP 8	146.75	86.47	106.563	127	74	91.6667	-14.8967	332.86	420.9	88.04
PE 16	149.93	88.54	109.003	232	136.66	168.44	59.4367	323.88	259	-64.88		SNP 16	151.94	88.79	109.84	121.6	72.5	88.8667	-20.9733	330	448.82	118.82
15.2.2016-CH-2
Rat 2
	Phenylephrine												Sodium Nitroprusside
	3 Hours												3 Hours
	Before			After			ΔMAP	HR (bpm)					Before			After			ΔMAP	HR (bpm)
	SBP	DBP	MAP	SBP	DBP	MAP							SBP	DBP	MAP	SBP	DBP	MAP
	(mmHg)	(mmHg)	(mmHg)	(mmHg)	(mmHg)	(mmHg)	(mmHg)	Before	After	ΔHR			(mmHg)	(mmHg)	(mmHg)	(mmHg)	(mmHg)	(mmHg)	(mmHg)	Before	After	ΔHR
PE 1	132.77	74.74	94.0833	155.73	90.39	112.17	18.0867	388.3	371.81	-16.49		SNP 1	125.5	73.6	90.9	121.5	69.4	86.7667	-4.13333	429	456.7	27.7
PE 2	128	78	94.6667	138.7	111	120.233	25.5667	434.8	395.3	-39.5		SNP 2	129	74.09	92.3933	119.6	67.1	84.6	-7.79333	435.4	469.5	34.1
PE 4	129.64	76.72	94.36	198	124.6	149.067	54.7067	413.25	354.75	-58.5		SNP 4	126.15	75.56	92.4233	109.3	64.72	79.58	-12.8433	451.3	501	49.7
PE 8	131.24	75.36	93.9867	230.58	136.84	168.087	74.1	408.85	328.77	-80.08		SNP 8	126.75	75.8	92.7833	107.63	63.84	78.4367	-14.3467	436	499	63
PE 16	134.98	77.79	96.8533	238.56	142.43	174.473	77.62	406.22	286.77	-119.45		SNP 16	126.6	73.63	91.2867	102.5	60.37	74.4133	-16.8733	430.75	504.89	74.14
9.3.2016-ch-2
Rat 3
	Phenylephrine												Sodium Nitroprusside
	3 Hours												3 Hours
	Before			After			ΔMAP	HR (bpm)					Before			After			ΔMAP	HR (bpm)
	SBP	DBP	MAP	SBP	DBP	MAP							SBP	DBP	MAP	SBP	DBP	MAP
	(mmHg)	(mmHg)	(mmHg)	(mmHg)	(mmHg)	(mmHg)	(mmHg)	Before	After	ΔHR			(mmHg)	(mmHg)	(mmHg)	(mmHg)	(mmHg)	(mmHg)	(mmHg)	Before	After	ΔHR
PE 1	127.66	79.73	95.7067	150.9	95.4	113.9	18.1933	426.4	391.8	-34.6		SNP 1	132.99	77.77	96.1767	128.96	70.42	89.9333	-6.24333	476.6	486	9.4
PE 2	125.98	76.78	93.18	154.67	98	116.89	23.71	455.5	383	-72.5		SNP 2	133.3	80.54	98.1267	125.44	69.17	87.9267	-10.2	485.2	508	22.8
PE 4	126.37	77.44	93.75	189.06	116.4	140.62	46.87	447.33	330.74	-116.59		SNP 4	131.65	76.62	94.9633	116.8	61.8	80.1333	-14.83	476.14	512.38	36.24
PE 8	125.46	79.28	94.6733	197.32	126.34	150	55.3267	448.34	315.5	-132.84		SNP 8	131.1	79.58	96.7533	115	65	81.6667	-15.0867	472.88	516	43.12
PE 16	132.09	76.44	94.99	209.5	133	158.5	63.51	449.6	307	-142.6		SNP 16	130.36	81.22	97.6	109.69	60	76.5633	-21.0367	465	512.53	47.53
19.3.2016-ch-2
Rat 4
	Phenylephrine												Sodium Nitroprusside
	3 Hours												3 Hours
	Before			After			ΔMAP	HR (bpm)					Before			After			ΔMAP	HR (bpm)
	SBP	DBP	MAP	SBP	DBP	MAP							SBP	DBP	MAP	SBP	DBP	MAP
	(mmHg)	(mmHg)	(mmHg)	(mmHg)	(mmHg)	(mmHg)	(mmHg)	Before	After	ΔHR			(mmHg)	(mmHg)	(mmHg)	(mmHg)	(mmHg)	(mmHg)	(mmHg)	Before	After	ΔHR
PE 1	138.4	86.12	103.547	172.3	104.5	127.1	23.5533	373.4	343.6	-29.8		SNP 1	136.13	87.8	103.91	130	78.9	95.9333	-7.97667	404.4	424.7	20.3
PE 2	135	82.26	99.84	196.8	118.8	144.8	44.96	415.6	357.5	-58.1		SNP 2	130.04	80.04	96.7067	116	72.4	86.9333	-9.77333	412	459	47
PE 4	135.3	83.55	100.8	221.4	129	159.8	59	416	337.5	-78.5		SNP 4	127.9	75.94	93.26	110.6	57.3	75.0667	-18.1933	403	473.7	70.7
PE 8	136.2	85.3	102.267	221.9	136.98	165.287	63.02	415	288.8	-126.2		SNP 8	130.89	77.92	95.5767	104.73	55.7	72.0433	-23.5333	406.2	492	85.8
PE 16	133	81.17	98.4467	226.85	135.9	166.217	67.77	400	252	-148		SNP 16	124.9	76.89	92.8933	99.6	50.36	66.7733	-26.12	406	500	94
6.4.2016-CH-2
Rat 5
	Phenylephrine												Sodium Nitroprusside
	3 Hours												3 Hours
	Before			After			ΔMAP	HR (bpm)					Before			After			ΔMAP	HR (bpm)
	SBP	DBP	MAP	SBP	DBP	MAP							SBP	DBP	MAP	SBP	DBP	MAP
	(mmHg)	(mmHg)	(mmHg)	(mmHg)	(mmHg)	(mmHg)	(mmHg)	Before	After	ΔHR			(mmHg)	(mmHg)	(mmHg)	(mmHg)	(mmHg)	(mmHg)	(mmHg)	Before	After	ΔHR
PE 1	163.5	84	110.5	173.5	98.4	123.433	12.9333	400	361.5	-38.5		SNP 1	142.4	86.94	105.427	136	76.4	96.2667	-9.16	466	488	22
PE 2	151.74	75.2	100.713	169	90.8	116.867	16.1533	450.6	385	-65.6		SNP 2	136.13	79.5	98.3767	120	72	88	-10.3767	458	485	27
PE 4	143.6	69.86	94.44	172.8	100	124.267	29.8267	430	359.8	-70.2		SNP 4	139.6	72.34	94.76	128.5	60.95	83.4667	-11.2933	444.17	496	51.83
PE 8	141.64	71.08	94.6	208.6	115.8	146.733	52.1333	405.8	308	-97.8		SNP 8	142.44	71.76	95.32	118.12	52.33	74.26	-21.06	425.4	513	87.6
PE 16	139.29	74.28	95.95	237.2	134.4	168.667	72.7167	416.3	256.9	-159.4		SNP 16	139.25	71.6	94.15	107.8	46	66.6	-27.55	439.4	534	94.6
Rat 6
	Phenylephrine												Sodium Nitroprusside
	3 Hours												3 Hours
	Before			After			ΔMAP	HR (bpm)					Before			After			ΔMAP	HR (bpm)
	SBP	DBP	MAP	SBP	DBP	MAP							SBP	DBP	MAP	SBP	DBP	MAP
	(mmHg)	(mmHg)	(mmHg)	(mmHg)	(mmHg)	(mmHg)	(mmHg)	Before	After	ΔHR			(mmHg)	(mmHg)	(mmHg)	(mmHg)	(mmHg)	(mmHg)	(mmHg)	Before	After	ΔHR
PE 1	123	72.2	89.1333	146.2	93	110.733	21.6	392.5	333.4	-59.1		SNP 1	122	72.7	89.1333	115.9	63.7	81.1	-8.03333	397.4	421	23.6
PE 2	123	72.5	89.3333	167.3	108.4	128.033	38.7	381	309	-72		SNP 2	132.7	78.8	96.7667	118.6	63.7	82	-14.7667	408.7	446.2	37.5
PE 4	123.3	72.5	89.4333	180.8	122.7	142.067	52.6333	372.6	290	-82.6		SNP 4	127	74	91.6667	108	59.5	75.6667	-16	396.5	456	59.5
PE 8	125.4	74.9	91.7333	197.5	128.1	151.233	59.5	383.3	276	-107.3		SNP 8	127.5	73.7	91.6333	104.5	55.9	72.1	-19.5333	376.7	452	75.3
PE 16	122.98	74.2	90.46	195	129.8	151.533	61.0733	387	246	-141		SNP 16	125.7	74.2	91.3667	94	50.5	65	-26.3667	382.8	476.5	93.7
Rat 7
	Phenylephrine												Sodium Nitroprusside
	3 Hours												3 Hours
	Before			After			ΔMAP	HR (bpm)					Before			After			ΔMAP	HR (bpm)
	SBP	DBP	MAP	SBP	DBP	MAP							SBP	DBP	MAP	SBP	DBP	MAP
	(mmHg)	(mmHg)	(mmHg)	(mmHg)	(mmHg)	(mmHg)	(mmHg)	Before	After	ΔHR			(mmHg)	(mmHg)	(mmHg)	(mmHg)	(mmHg)	(mmHg)	(mmHg)	Before	After	ΔHR
PE 1			0			0	0			0		SNP 1	132.4	74.7	93.9333	120.4	61.9	81.4	-12.5333	320	362	42
PE 2	140	77.5	98.3333	193	121	145	46.6667	330.4	315	-15.4		SNP 2	135.5	77.8	97.0333	121.6	64.9	83.8	-13.2333	336.8	384	47.2
PE 4	135.1	74.6	94.7667	215.9	132.4	160.233	65.4667	338.4	300	-38.4		SNP 4	138.4	80	99.4667	115.8	58.8	77.8	-21.6667	340.4	428.4	88
PE 8	136.5	75.5	95.8333	220.7	138.3	165.767	69.9333	327.5	247	-80.5		SNP 8	142.4	81.5	101.8	121.15	57.6	78.7833	-23.0167	349	443.7	94.7
PE 16	137.4	79.5	98.8	221.8	142.9	169.2	70.4	330	134	-196		SNP 16	142	77.6	99.0667	108.6	56.4	73.8	-25.2667	334.6	452	117.4
Rat 8
	Phenylephrine												Sodium Nitroprusside
	3 Hours												3 Hours
	Before			After			ΔMAP	HR (bpm)					Before			After			ΔMAP	HR (bpm)
	SBP	DBP	MAP	SBP	DBP	MAP							SBP	DBP	MAP	SBP	DBP	MAP
	(mmHg)	(mmHg)	(mmHg)	(mmHg)	(mmHg)	(mmHg)	(mmHg)	Before	After	ΔHR			(mmHg)	(mmHg)	(mmHg)	(mmHg)	(mmHg)	(mmHg)	(mmHg)	Before	After	ΔHR
PE 1			0			0	0			0		SNP 1			0			0	0			0
PE 2			0			0	0			0		SNP 2			0			0	0			0
PE 4			0			0	0			0		SNP 4			0			0	0			0
PE 8			0			0	0			0		SNP 8			0			0	0			0
PE 16			0			0	0			0		SNP 16			0			0	0			0
Rat 9
	Phenylephrine												Sodium Nitroprusside
	3 Hours												3 Hours
	Before			After			ΔMAP	HR (bpm)					Before			After			ΔMAP	HR (bpm)
	SBP	DBP	MAP	SBP	DBP	MAP							SBP	DBP	MAP	SBP	DBP	MAP
	(mmHg)	(mmHg)	(mmHg)	(mmHg)	(mmHg)	(mmHg)	(mmHg)	Before	After	ΔHR			(mmHg)	(mmHg)	(mmHg)	(mmHg)	(mmHg)	(mmHg)	(mmHg)	Before	After	ΔHR
PE 1			0			0	0			0		SNP 1			0			0	0			0
PE 2			0			0	0			0		SNP 2			0			0	0			0
PE 4			0			0	0			0		SNP 4			0			0	0			0
PE 8			0			0	0			0		SNP 8			0			0	0			0
PE 16			0			0	0			0		SNP 16			0			0	0			0
Rat 10
	Phenylephrine												Sodium Nitroprusside
	3 Hours												3 Hours
	Before			After			ΔMAP	HR (bpm)					Before			After			ΔMAP	HR (bpm)
	SBP	DBP	MAP	SBP	DBP	MAP							SBP	DBP	MAP	SBP	DBP	MAP
	(mmHg)	(mmHg)	(mmHg)	(mmHg)	(mmHg)	(mmHg)	(mmHg)	Before	After	ΔHR			(mmHg)	(mmHg)	(mmHg)	(mmHg)	(mmHg)	(mmHg)	(mmHg)	Before	After	ΔHR
PE 1			0			0	0			0		SNP 1			0			0	0			0
PE 2			0			0	0			0		SNP 2			0			0	0			0
PE 4			0			0	0			0		SNP 4			0			0	0			0
PE 8			0			0	0			0		SNP 8			0			0	0			0
PE 16			0			0	0			0		SNP 16			0			0	0			0
Rat 11
	Phenylephrine												Sodium Nitroprusside
	3 Hours												3 Hours
	Before			After			ΔMAP	HR (bpm)					Before			After			ΔMAP	HR (bpm)
	SBP	DBP	MAP	SBP	DBP	MAP							SBP	DBP	MAP	SBP	DBP	MAP
	(mmHg)	(mmHg)	(mmHg)	(mmHg)	(mmHg)	(mmHg)	(mmHg)	Before	After	ΔHR			(mmHg)	(mmHg)	(mmHg)	(mmHg)	(mmHg)	(mmHg)	(mmHg)	Before	After	ΔHR
PE 1			0				0			0		SNP 1			0			0	0			0
PE 2			0				0			0		SNP 2			0			0	0			0
PE 4			0				0			0		SNP 4			0			0	0			0
PE 8			0				0			0		SNP 8			0			0	0			0
PE 16			0				0			0		SNP 16			0			0	0			0
Rat 12
	Phenylephrine												Sodium Nitroprusside
	3 Hours												3 Hours
	Before			After			ΔMAP	HR (bpm)					Before			After			ΔMAP	HR (bpm)
	SBP	DBP	MAP	SBP	DBP	MAP							SBP	DBP	MAP	SBP	DBP	MAP
	(mmHg)	(mmHg)	(mmHg)	(mmHg)	(mmHg)	(mmHg)	(mmHg)	Before	After	ΔHR			(mmHg)	(mmHg)	(mmHg)	(mmHg)	(mmHg)	(mmHg)	(mmHg)	Before	After	ΔHR
PE 1			0			0	0			0		SNP 1			0			0	0			0
PE 2			0			0	0			0		SNP 2			0			0	0			0
PE 4			0			0	0			0		SNP 4			0			0	0			0
PE 8			0			0	0			0		SNP 8			0			0	0			0
PE 16			0			0	0			0		SNP 16			0			0	0			0

## Sheet: FL
FL-1 13.2.016 CH-1
Rat 1
	Phenylephrine												Sodium Nitroprusside
	3 Hours												3 Hours
	Before			After			ΔMAP	HR (bpm)					Before			After			ΔMAP	HR (bpm)
	SBP	DBP	MAP	SBP	DBP	MAP							SBP	DBP	MAP	SBP	DBP	MAP
	(mmHg)	(mmHg)	(mmHg)	(mmHg)	(mmHg)	(mmHg)	(mmHg)	Before	After	ΔHR			(mmHg)	(mmHg)	(mmHg)	(mmHg)	(mmHg)	(mmHg)	(mmHg)	Before	After	ΔHR
PE 1	132	83	99.3333	151.9	95	113.967	14.6333	386	374	-12		SNP 1	131	83	99	125.7	80.7	95.7	-3.3	422	427	5
PE 2	132.4	82.7	99.2667	152	95	114	14.7333	388	366.5	-21.5		SNP 2	129	82	97.6667	125	79	94.3333	-3.33333	425	434	9
PE 4	135.4	85.7	102.267	192.7	115.8	141.433	39.1667	358	322.6	-35.4		SNP 4	129.8	81	97.2667	122	74	90	-7.26667	431	444	13
PE 8	129.3	83	98.4333	211.7	122	151.9	53.4667	375	271	-104		SNP 8	131	82.7	98.8	118	70.6	86.4	-12.4	435	449	14
PE 16	130.9	81.9	98.2333	228	132	164	65.7667	388	274	-114		SNP 16	126	79.7	95.1333	109	65.6	80.0667	-15.0667	420	456.5	36.5
FL-2 13.2.016 CH-2
Rat 2
	Phenylephrine												Sodium Nitroprusside
	3 Hours												3 Hours
	Before			After			ΔMAP	HR (bpm)					Before			After			ΔMAP	HR (bpm)
	SBP	DBP	MAP	SBP	DBP	MAP							SBP	DBP	MAP	SBP	DBP	MAP
	(mmHg)	(mmHg)	(mmHg)	(mmHg)	(mmHg)	(mmHg)	(mmHg)	Before	After	ΔHR			(mmHg)	(mmHg)	(mmHg)	(mmHg)	(mmHg)	(mmHg)	(mmHg)	Before	After	ΔHR
PE 1	153	88	109.667	169	99.5	122.667	13	396	377	-19		SNP 1	150	85	106.667	147	79	101.667	-5	437	443	6
PE 2	156	91.5	113	176.6	103	127.533	14.5333	415	388	-27		SNP 2	150.7	85.7	107.367	144	79	100.667	-6.7	434	446	12
PE 4	154	89	110.667	207	118	147.667	37	413	363	-50		SNP 4	153	89	110.333	141	79	99.6667	-10.6667	432	463	31
PE 8	156	53.7	87.8	234	131	165.333	77.5333	411	327	-84		SNP 8	147	87	107	130.5	73.7	92.6333	-14.3667	424	460	36
PE 16	148	89	108.667	246	141	176	67.3333	411	300	-111		SNP 16	151	89	109.667	131	72	91.6667	-18	435	482	47
FL-3 3.3.016 CH-1
Rat 3
	Phenylephrine												Sodium Nitroprusside
	3 Hours												3 Hours
	Before			After			ΔMAP	HR (bpm)					Before			After			ΔMAP	HR (bpm)
	SBP	DBP	MAP	SBP	DBP	MAP							SBP	DBP	MAP	SBP	DBP	MAP
	(mmHg)	(mmHg)	(mmHg)	(mmHg)	(mmHg)	(mmHg)	(mmHg)	Before	After	ΔHR			(mmHg)	(mmHg)	(mmHg)	(mmHg)	(mmHg)	(mmHg)	(mmHg)	Before	After	ΔHR
PE 1	119.5	59.8	79.7	132.2	75.8	94.6	14.9	404	396	-8		SNP 1	118	60.5	79.6667	115	55.8	75.5333	-4.13333	424.6	432	7.4
PE 2	123.8	61.8	82.4667	142.5	87	105.5	23.0333	424	408	-16		SNP 2	119.7	63	81.9	110.8	50.5	70.6	-11.3	432	441	9
PE 4	123.7	64.4	84.1667	159.5	95	116.5	32.3333	418	340	-78		SNP 4	120.7	63.4	82.5	107.7	48.3	68.1	-14.4	440.7	450	9.3
PE 8	124	68.3	86.8667	173.4	109.3	130.667	43.8	421	329	-92		SNP 8	118.7	63.8	82.1	99	42	61	-21.1	452	460	8
PE 16	124	69	87.3333	196	120	145.333	58	425.5	285	-140.5		SNP 16	119	61.8	80.8667	91	35	53.6667	-27.2	458	467	9
FL-4 3.3.016 CH-2
Rat 4
	Phenylephrine												Sodium Nitroprusside
	3 Hours												3 Hours
	Before			After			ΔMAP	HR (bpm)					Before			After			ΔMAP	HR (bpm)
	SBP	DBP	MAP	SBP	DBP	MAP							SBP	DBP	MAP	SBP	DBP	MAP
	(mmHg)	(mmHg)	(mmHg)	(mmHg)	(mmHg)	(mmHg)	(mmHg)	Before	After	ΔHR			(mmHg)	(mmHg)	(mmHg)	(mmHg)	(mmHg)	(mmHg)	(mmHg)	Before	After	ΔHR
PE 1	134	73.5	93.6667	155	92.6	113.4	19.7333	378	382	4		SNP 1	136.4	78.8	98	132	75.5	94.3333	-3.66667	437	433	-4
PE 2	133	77.5	96	179	101	127	31	387	377	-10		SNP 2	136	79.7	98.4667	128.5	70.9	90.1	-8.36667	430	442	12
PE 4	135	77	96.3333	199.5	119	145.833	49.5	387	346	-41		SNP 4	138	83	101.333	125	68	87	-14.3333	436	449	13
PE 8	133.5	79	97.1667	224	124	157.333	60.1667	396	323	-73		SNP 8	140	85.7	103.8	127.8	75.5	92.9333	-10.8667	440	453.5	13.5
PE 16	133	77	95.6667	227.5	138.3	168.033	72.3667	392	258	-134		SNP 16	137	83	101	121.5	65	83.8333	-17.1667	434	458	24
FL-5 9.3.016 CH-1
Rat 5
	Phenylephrine												Sodium Nitroprusside
	3 Hours												3 Hours
	Before			After			ΔMAP	HR (bpm)					Before			After			ΔMAP	HR (bpm)
	SBP	DBP	MAP	SBP	DBP	MAP							SBP	DBP	MAP	SBP	DBP	MAP
	(mmHg)	(mmHg)	(mmHg)	(mmHg)	(mmHg)	(mmHg)	(mmHg)	Before	After	ΔHR			(mmHg)	(mmHg)	(mmHg)	(mmHg)	(mmHg)	(mmHg)	(mmHg)	Before	After	ΔHR
PE 1	145	85	105	164	105	124.667	19.6667	486	466	-20		SNP 1	144	88.5	107	138	82	100.667	-6.33333	513	519	6
PE 2	142	88.2	106.133	169	110	129.667	23.5333	489	446	-43		SNP 2	147	92	110.333	135	78	97	-13.3333	518	521	3
PE 4	144	89	107.333	208	127	154	46.6667	499	442	-57		SNP 4	141	82	101.667	133	73	93	-8.66667	519	527	8
PE 8	153	96	115	240	144	176	61	490	371	-119		SNP 8	143	83	103	133	74	93.6667	-9.33333	516	533	17
PE 16	147	96	113	235	140	171.667	58.6667	499	341	-158		SNP 16	147	90	109	131	75	93.6667	-15.3333	511	535	24
Rat 6
	Phenylephrine												Sodium Nitroprusside
	3 Hours												3 Hours
	Before			After			ΔMAP	HR (bpm)					Before			After			ΔMAP	HR (bpm)
	SBP	DBP	MAP	SBP	DBP	MAP							SBP	DBP	MAP	SBP	DBP	MAP
	(mmHg)	(mmHg)	(mmHg)	(mmHg)	(mmHg)	(mmHg)	(mmHg)	Before	After	ΔHR			(mmHg)	(mmHg)	(mmHg)	(mmHg)	(mmHg)	(mmHg)	(mmHg)	Before	After	ΔHR
PE 1	135.3	88.3	103.967	166.3	104.1	124.833	20.8667	343	334	-9		SNP 1	134.96	82.9	100.253	119.2	71.8	87.6	-12.6533	396.8	436	39.2
PE 2	134.7	86.3	102.433	175.4	109.7	131.6	29.1667	345	323	-22		SNP 2	131.7	83.9	99.8333	115.96	71.7	86.4533	-13.38	382.5	436.2	53.7
PE 4	136.6	88.5	104.533	182.5	120.1	140.9	36.3667	341.7	314.9	-26.8		SNP 4	128.9	82.9	98.2333	109.5	68.3	82.0333	-16.2	378	450	72
PE 8	131	84.3	99.8667	184.8	132.3	149.8	49.9333	344	307	-37		SNP 8	126.8	80.5	95.9333	106.9	62.3	77.1667	-18.7667	387	460	73
PE 16	127.1	82.7	97.5	191.9	135	153.967	56.4667	356.7	294	-62.7		SNP 16	133	85.7	101.467	106	64.5	78.3333	-23.1333	387.6	484.7	97.1
Rat 7
	Phenylephrine												Sodium Nitroprusside
	3 Hours												3 Hours
	Before			After			ΔMAP	HR (bpm)					Before			After			ΔMAP	HR (bpm)
	SBP	DBP	MAP	SBP	DBP	MAP							SBP	DBP	MAP	SBP	DBP	MAP
	(mmHg)	(mmHg)	(mmHg)	(mmHg)	(mmHg)	(mmHg)	(mmHg)	Before	After	ΔHR			(mmHg)	(mmHg)	(mmHg)	(mmHg)	(mmHg)	(mmHg)	(mmHg)	Before	After	ΔHR
PE 1	116.019	73.1678	87.4515	131.253	83.6038	99.4869	12.0353	368.336	340	-28.336		SNP 1	118.354	74.5075	89.123	105.285	63.8518	77.6629	-11.4601	401.757	419	17.243
PE 2	118.242	77.3296	90.9671	161.98	105.072	124.041	33.0743	372.326	323	-49.326		SNP 2	117.506	80.1821	92.6234	105.082	68.3093	80.5669	-12.0565	425	447	22
PE 4	115.115	77.5183	90.0505	171.489	110.442	130.791	40.7405	370.355	263	-107.355		SNP 4	114.963	77.9926	90.3161			0	-90.3161	402.94	435	32.06
PE 8	117.779	74.9104	89.1999	189.262	122.614	144.83	55.6301	364.351	255	-109.351		SNP 8	115.682	79.5584	91.5996	99.2646	63.8837	75.6773	-15.9223	405	444	39
PE 16	118.609	78.4824	91.8579	196	126	149.333	57.4754	372.614	236	-136.614		SNP 16	117.125	78.2529	91.2103	98.7558	61.7315	74.0729	-17.1373	425.301	467	41.699
Rat 8
	Phenylephrine												Sodium Nitroprusside
	3 Hours												3 Hours
	Before			After			ΔMAP	HR (bpm)					Before			After			ΔMAP	HR (bpm)
	SBP	DBP	MAP	SBP	DBP	MAP							SBP	DBP	MAP	SBP	DBP	MAP
	(mmHg)	(mmHg)	(mmHg)	(mmHg)	(mmHg)	(mmHg)	(mmHg)	Before	After	ΔHR			(mmHg)	(mmHg)	(mmHg)	(mmHg)	(mmHg)	(mmHg)	(mmHg)	Before	After	ΔHR
PE 1	148.5	92.4	111.1	164.6	104.5	124.533	13.4333	411	397.8	-13.2		SNP 1	142.3	88.8	106.633	131.8	73.4	92.8667	-13.7667	448	455	7
PE 2	146.2	92.5	110.4	193.9	118.9	143.9	33.5	410.1	388.2	-21.9		SNP 2	145.2	86.2	105.867	129.3	70.5	90.1	-15.7667	451	465	14
PE 4	143.5	92.9	109.767	210.5	127.5	155.167	45.4	418.8	387	-31.8		SNP 4	143.1	85	104.367	127	66.7	86.8	-17.5667	446.8	471.5	24.7
PE 8	143.7	93.1	109.967	233.5	141.5	172.167	62.2	430.5	340.6	-89.9		SNP 8	146.8	83.9	104.867	127.9	63.1	84.7	-20.1667	442.9	477	34.1
PE 16	147.3	90.4	109.367	237.7	142.5	174.233	64.8667	435	318.3	-116.7		SNP 16	144.9	85.6	105.367	121.9	62.1	82.0333	-23.3333	443.2	488.8	45.6
Rat 9
	Phenylephrine												Sodium Nitroprusside
	3 Hours												3 Hours
	Before			After			ΔMAP	HR (bpm)					Before			After			ΔMAP	HR (bpm)
	SBP	DBP	MAP	SBP	DBP	MAP							SBP	DBP	MAP	SBP	DBP	MAP
	(mmHg)	(mmHg)	(mmHg)	(mmHg)	(mmHg)	(mmHg)	(mmHg)	Before	After	ΔHR			(mmHg)	(mmHg)	(mmHg)	(mmHg)	(mmHg)	(mmHg)	(mmHg)	Before	After	ΔHR
PE 1			0			0	0			0		SNP 1			0			0	0			0
PE 2			0			0	0			0		SNP 2			0			0	0			0
PE 4			0			0	0			0		SNP 4			0			0	0			0
PE 8			0			0	0			0		SNP 8			0			0	0			0
PE 16			0			0	0			0		SNP 16			0			0	0			0
Rat 10
	Phenylephrine												Sodium Nitroprusside
	3 Hours												3 Hours
	Before			After			ΔMAP	HR (bpm)					Before			After			ΔMAP	HR (bpm)
	SBP	DBP	MAP	SBP	DBP	MAP							SBP	DBP	MAP	SBP	DBP	MAP
	(mmHg)	(mmHg)	(mmHg)	(mmHg)	(mmHg)	(mmHg)	(mmHg)	Before	After	ΔHR			(mmHg)	(mmHg)	(mmHg)	(mmHg)	(mmHg)	(mmHg)	(mmHg)	Before	After	ΔHR
PE 1	136.7	86.9	103.5	168.8	104.4	125.867	22.3667	445	415.5	-29.5		SNP 1	134.3	80.7	98.5667	115.7	64.7	81.7	-16.8667	449	466	17
PE 2	135.4	87.8	103.667	186.8	111.1	136.333	32.6667	430	394.6	-35.4		SNP 2	135	79.9	98.2667	112	61.3	78.2	-20.0667	451.5	473	21.5
PE 4	136.4	87.9	104.067	221.8	128.9	159.867	55.8	441.5	344.3	-97.2		SNP 4	134.7	79.9	98.1667	110.6	57.2	75	-23.1667	456	481	25
PE 8	132.5	85.9	101.433	230	135.8	167.2	65.7667	425	322.6	-102.4		SNP 8	133.6	79.4	97.4667	107.6	56.3	73.4	-24.0667	460	495	35
PE 16	136.3	83.9	101.367	233.1	142	172.367	71	429	297.8	-131.2		SNP 16	132.1	78.5	96.3667	104.9	38.6	60.7	-35.6667	444.4	491	46.6
FL-11 9.3.016 CH-3
Rat 11
	Phenylephrine												Sodium Nitroprusside
	3 Hours												3 Hours
	Before			After			ΔMAP	HR (bpm)					Before			After			ΔMAP	HR (bpm)
	SBP	DBP	MAP	SBP	DBP	MAP							SBP	DBP	MAP	SBP	DBP	MAP
	(mmHg)	(mmHg)	(mmHg)	(mmHg)	(mmHg)	(mmHg)	(mmHg)	Before	After	ΔHR			(mmHg)	(mmHg)	(mmHg)	(mmHg)	(mmHg)	(mmHg)	(mmHg)	Before	After	ΔHR
PE 1	136.6	90.7	106	162	106.6	125.067	19.0667	333	303	-30		SNP 1	131	94	106.333	128	86.4	100.267	-6.06667	323	332	9
PE 2	135	86.8	102.867	183	114.7	137.467	34.6	334	296	-38		SNP 2	131.8	93	105.933	124	82	96	-9.93333	326	339	13
PE 4	135	87	103	195	121.6	146.067	43.0667	339	293	-46		SNP 4	132	90	104	121.7	78	92.5667	-11.4333	329	358	29
PE 8	136	87.6	103.733	200.3	127.6	151.833	48.1	333	263	-70		SNP 8	134	94	107.333	118.4	70.4	86.4	-20.9333	331.5	371	39.5
PE 16	134	83.6	100.4	202	133	156	55.6	335	234	-101		SNP 16	134	92	106	115	66	82.3333	-23.6667	346	382	36
Rat 16
	Phenylephrine												Sodium Nitroprusside
	3 Hours												3 Hours
	Before			After			ΔMAP	HR (bpm)					Before			After			ΔMAP	HR (bpm)
	SBP	DBP	MAP	SBP	DBP	MAP							SBP	DBP	MAP	SBP	DBP	MAP
	(mmHg)	(mmHg)	(mmHg)	(mmHg)	(mmHg)	(mmHg)	(mmHg)	Before	After	ΔHR			(mmHg)	(mmHg)	(mmHg)	(mmHg)	(mmHg)	(mmHg)	(mmHg)	Before	After	ΔHR
PE 1	141.9	91.8	108.5	166.4	100.8	122.667	14.1667	469	412	-57		SNP 1	136.9	86.9	103.567	129	73.4	91.9333	-11.6333	478.3	486.7	8.4
PE 2	142.5	88.2	106.3	172.6	106.5	128.533	22.2333	486.5	426	-60.5		SNP 2	139.7	85.8	103.767	123.6	72.2	89.3333	-14.4333	488.6	510.6	22
PE 4	140.7	88.1	105.633	215.9	124.5	154.967	49.3333	483.6	373	-110.6		SNP 4	140.6	85.6	103.933	125.5	71.8	89.7	-14.2333	504.4	516.8	12.4
PE 8	143.1	85.3	104.567	240.7	133	168.9	64.3333	486	341.6	-144.4		SNP 8	137	86.5	103.333	120.4	71.3	87.6667	-15.6667	500.8	519.8	19
PE 16	137.2	86.8	103.6	236.3	143	174.1	70.5	457.7	285.8	-171.9		SNP 16	146	82.5	103.667	116	60.6	79.0667	-24.6	508.1	533	24.9

## Sheet: FNA
17.2.2016-CH-1
Rat 1
	Phenylephrine												Sodium Nitroprusside
	3 Hours												3 Hours
	Before			After			ΔMAP	HR (bpm)					Before			After			ΔMAP	HR (bpm)
	SBP	DBP	MAP	SBP	DBP	MAP							SBP	DBP	MAP	SBP	DBP	MAP
	(mmHg)	(mmHg)	(mmHg)	(mmHg)	(mmHg)	(mmHg)	(mmHg)	Before	After	ΔHR			(mmHg)	(mmHg)	(mmHg)	(mmHg)	(mmHg)	(mmHg)	(mmHg)	Before	After	ΔHR
PE 1	150.2	92.96	112.04	190.2	110.4	137	24.96	352.8	341	-11.8		SNP 1	147.5	96.5	113.5	145.3	92	109.767	-3.73333	368	383	15
PE 2	148	93.34	111.56	202	117.8	145.867	34.3067	360.3	332.8	-27.5		SNP 2	148.88	95.32	113.173	139	86.9	104.267	-8.90667	370	406	36
PE 4	147.26	93.2	111.22	209.6	130	156.533	45.3133	368	325.8	-42.2		SNP 4	146.7	94	111.567	131.6	86.7	101.667	-9.9	379	420	41
PE 8	147.8	94.8	112.467	203.4	138	159.8	47.3333	348	296.8	-51.2		SNP 8	151.7	96.92	115.18	134	89	104	-11.18	372	417	45
PE 16	141.36	93	109.12	211.8	129.2	156.733	47.6133	353.4	279	-74.4		SNP 16	149.45	96.29	114.01	125	82	96.3333	-17.6767	381.7	438.32	56.62
7.3.2016-CH-1
Rat 2
	Phenylephrine												Sodium Nitroprusside
	3 Hours												3 Hours
	Before			After			ΔMAP	HR (bpm)					Before			After			ΔMAP	HR (bpm)
	SBP	DBP	MAP	SBP	DBP	MAP							SBP	DBP	MAP	SBP	DBP	MAP
	(mmHg)	(mmHg)	(mmHg)	(mmHg)	(mmHg)	(mmHg)	(mmHg)	Before	After	ΔHR			(mmHg)	(mmHg)	(mmHg)	(mmHg)	(mmHg)	(mmHg)	(mmHg)	Before	After	ΔHR
PE 1	132.2	82.08	98.7867	157	102.9	120.933	22.1467	447.5	428.5	-19		SNP 1	131.99	81.4	98.2633	128.25	77	94.0833	-4.18	421	461	40
PE 2	129.75	83	98.5833	187	117.5	140.667	42.0833	469	364	-105		SNP 2	132.23	86.25	101.577	122.86	76.33	91.84	-9.73667	450	496	46
PE 4	126.58	84.68	98.6467	212	130.7	157.8	59.1533	455	327.5	-127.5		SNP 4	127.84	84.69	99.0733	118.9	73.8	88.8333	-10.24	444	493	49
PE 8	131.7	82.3	98.7667	224	136	165.333	66.5667	448.5	308.9	-139.6		SNP 8	133.7	85.8	101.767	121.3	72.54	88.7933	-12.9733	465	519.2	54.2
PE 16	131.7	86.97	101.88	224	141.8	169.2	67.32	468.9	308.2	-160.7		SNP 16	134.13	87.7	103.177	112.2	64.6	80.4667	-22.71	465	526	61
15.3.2016-CH-3
Rat 3
	Phenylephrine												Sodium Nitroprusside
	3 Hours												3 Hours
	Before			After			ΔMAP	HR (bpm)					Before			After			ΔMAP	HR (bpm)
	SBP	DBP	MAP	SBP	DBP	MAP							SBP	DBP	MAP	SBP	DBP	MAP
	(mmHg)	(mmHg)	(mmHg)	(mmHg)	(mmHg)	(mmHg)	(mmHg)	Before	After	ΔHR			(mmHg)	(mmHg)	(mmHg)	(mmHg)	(mmHg)	(mmHg)	(mmHg)	Before	After	ΔHR
PE 1	120.5	72.5	88.5	136.4	88.4	104.4	15.9	471.6	457	-14.6		SNP 1	122	73.5	89.6667	117.8	66.7	83.7333	-5.93333	472.7	485.7	13
PE 2	120.6	71.9	88.1333	167	101.9	123.6	35.4667	441.6	416	-25.6		SNP 2	116.5	70.7	85.9667	113.8	60.5	78.2667	-7.7	476	493	17
PE 4	121.9	75.2	90.7667	183	112.7	136.133	45.3667	456.7	359	-97.7		SNP 4	122	70.25	87.5	110	59.3	76.2	-11.3	476	502.3	26.3
PE 8	119.3	73.9	89.0333	208.5	125	152.833	63.8	450	349.6	-100.4		SNP 8	120.8	70.5	87.2667	108.3	58.2	74.9	-12.3667	496	523	27
PE 16	114	75	88	222	138.6	166.4	78.4	461	319	-142		SNP 16	118	69	85.3333	103.8	52.7	69.7333	-15.6	495	527	32
29.3.2016-ch-2
Rat 4
	Phenylephrine												Sodium Nitroprusside
	3 Hours												3 Hours
	Before			After			ΔMAP	HR (bpm)					Before			After			ΔMAP	HR (bpm)
	SBP	DBP	MAP	SBP	DBP	MAP							SBP	DBP	MAP	SBP	DBP	MAP
	(mmHg)	(mmHg)	(mmHg)	(mmHg)	(mmHg)	(mmHg)	(mmHg)	Before	After	ΔHR			(mmHg)	(mmHg)	(mmHg)	(mmHg)	(mmHg)	(mmHg)	(mmHg)	Before	After	ΔHR
PE 1	133.17	96.8	108.923	167.3	114	131.767	22.8433	410	371	-39		SNP 1	130	97.16	108.107	122.6	85.23	97.6867	-10.42	429	434	5
PE 2	132.34	94.13	106.867	176.5	122	140.167	33.3	404	353	-51		SNP 2	129.95	94.33	106.203	118.9	79.5	92.6333	-13.57	431.6	442	10.4
PE 4	130.9	93	105.633	193.2	130.96	151.707	46.0733	406.5	303	-103.5		SNP 4	129.6	93.27	105.38	114.5	78.3	90.3667	-15.0133	443.45	462	18.55
PE 8	131	96.3	107.867	195.8	136	155.933	48.0667	412.4	287	-125.4		SNP 8	126.8	93	104.267	110.4	74	86.1333	-18.1333	443.2	467	23.8
PE 16	131	98	109	197.5	150.8	166.367	57.3667	409.85	266.3	-143.55		SNP 16			0			0	0			0
Rat 5
	Phenylephrine												Sodium Nitroprusside
	3 Hours												3 Hours
	Before			After			ΔMAP	HR (bpm)					Before			After			ΔMAP	HR (bpm)
	SBP	DBP	MAP	SBP	DBP	MAP							SBP	DBP	MAP	SBP	DBP	MAP
	(mmHg)	(mmHg)	(mmHg)	(mmHg)	(mmHg)	(mmHg)	(mmHg)	Before	After	ΔHR			(mmHg)	(mmHg)	(mmHg)	(mmHg)	(mmHg)	(mmHg)	(mmHg)	Before	After	ΔHR
PE 1			0			0	0			0		SNP 1			0			0	0			0
PE 2			0			0	0			0		SNP 2			0			0	0			0
PE 4			0			0	0			0		SNP 4			0			0	0			0
PE 8			0			0	0			0		SNP 8			0			0	0			0
PE 16			0			0	0			0		SNP 16			0			0	0			0
Rat 6
	Phenylephrine												Sodium Nitroprusside
	3 Hours												3 Hours
	Before			After			ΔMAP	HR (bpm)					Before			After			ΔMAP	HR (bpm)
	SBP	DBP	MAP	SBP	DBP	MAP							SBP	DBP	MAP	SBP	DBP	MAP
	(mmHg)	(mmHg)	(mmHg)	(mmHg)	(mmHg)	(mmHg)	(mmHg)	Before	After	ΔHR			(mmHg)	(mmHg)	(mmHg)	(mmHg)	(mmHg)	(mmHg)	(mmHg)	Before	After	ΔHR
PE 1	139.2	81.5	100.733	164.456	96.514	119.161	18.428	382.7	373	-9.7		SNP 1	131.551	76.59	94.9103	116.057	65.5861	82.4097	-12.5006	428.36	441	12.64
PE 2	139.35	80.2	99.9167	191.258	108.116	135.83	35.9133	394.1	356	-38.1		SNP 2	128.384	76.5969	93.8593	109.798	66.28	80.786	-13.0733	436.1	454	17.9
PE 4	138.1	80.1	99.4333	224.75	126.558	159.289	59.8553	400.693	333	-67.693		SNP 4	138.142	78.86	98.6207	117.744	66.7562	83.7521	-14.8685	435.8	456	20.2
PE 8	139.8	79.6	99.6667	234.5	135.793	168.695	69.0287	416.5	329	-87.5		SNP 8	138.483	78.644	98.5903	114.992	64.1176	81.0757	-17.5146	446	475.9	29.9
PE 16	136.5	78.7	97.9667	240.346	134.072	169.497	71.53	437.3	320	-117.3		SNP 16	133.481	74.7233	94.3092	87.6567	46.6	60.2856	-34.0236	457.747	502	44.253
Rat 7
	Phenylephrine												Sodium Nitroprusside
	3 Hours												3 Hours
	Before			After			ΔMAP	HR (bpm)					Before			After			ΔMAP	HR (bpm)
	SBP	DBP	MAP	SBP	DBP	MAP							SBP	DBP	MAP	SBP	DBP	MAP
	(mmHg)	(mmHg)	(mmHg)	(mmHg)	(mmHg)	(mmHg)	(mmHg)	Before	After	ΔHR			(mmHg)	(mmHg)	(mmHg)	(mmHg)	(mmHg)	(mmHg)	(mmHg)	Before	After	ΔHR
PE 1	130.075	101.171	110.806	158.202	116.728	130.553	19.747	402.916	398	-4.916		SNP 1	131.771	104.13	113.344	122.055	92.6389	102.444	-10.8994	402.434	416	13.566
PE 2	133.413	103.22	113.284	162.684	121.092	134.956	21.6717	410.77	386	-24.77		SNP 2	130.704	102.874	112.151	120.081	90.6415	100.455	-11.696	401.823	416	14.177
PE 4	135.57	106.402	116.125	202.323	140.23	160.928	44.803	412.59	338	-74.59		SNP 4	134	104	114	118.6	87.6	97.9333	-16.0667	404.263	425	20.737
PE 8	133.591	104.858	114.436	218.59	154.041	175.557	61.1217	403.218	268	-135.218		SNP 8	136.282	106.073	116.143	118.036	89.4878	99.0039	-17.1388	408.658	434	25.342
PE 16	133.366	105.229	114.608	225.436	162.956	183.783	69.1747	403.811	253	-150.811		SNP 16	133.194	105.867	114.976	114.92	86.7387	96.1325	-18.8435	387.988	419	31.012
VNA.7
	Phenylephrine												Sodium Nitroprusside
	3 Hours												3 Hours
	Before			After			ΔMAP	HR (bpm)					Before			After			ΔMAP	HR (bpm)
	SBP	DBP	MAP	SBP	DBP	MAP							SBP	DBP	MAP	SBP	DBP	MAP
	(mmHg)	(mmHg)	(mmHg)	(mmHg)	(mmHg)	(mmHg)	(mmHg)	Before	After	ΔHR			(mmHg)	(mmHg)	(mmHg)	(mmHg)	(mmHg)	(mmHg)	(mmHg)	Before	After	ΔHR
PE 1	138.266	77.8777	98.0071	150.267	86.7477	107.921	9.91367	395.45	383	-12.45		SNP 1	131	77	95	119	63	81.6667	-13.3333	409.319	439	29.681
PE 2	134.759	77.6866	96.7107	170.103	99.7586	123.207	26.496	416.71	374	-42.71		SNP 2	131.569	76.7415	95.0173	117.1	62.8	80.9	-14.1173	404.811	446	41.189
PE 4	134.309	77.8534	96.6719	207.483	118.578	148.213	51.5411	389	340	-49		SNP 4	130.526	76.2255	94.3257	116	62	80	-14.3257	399.877	453	53.123
PE 8	133.663	78.1371	96.6457	212.096	127.557	155.737	59.0909	391	333	-58		SNP 8	130.712	75.4198	93.8505	112.927	59.7623	77.4839	-16.3667	399.505	471	71.495
PE 16	132.717	78.6296	96.6587	218.74	137.867	164.825	68.1659	385.3	304	-81.3		SNP 16	129.441	74.8665	93.058	109.43	57.9077	75.0818	-17.9762	399.123	478	78.877
Rat 9
	Phenylephrine												Sodium Nitroprusside
	3 Hours												3 Hours
	Before			After			ΔMAP	HR (bpm)					Before			After			ΔMAP	HR (bpm)
	SBP	DBP	MAP	SBP	DBP	MAP							SBP	DBP	MAP	SBP	DBP	MAP
	(mmHg)	(mmHg)	(mmHg)	(mmHg)	(mmHg)	(mmHg)	(mmHg)	Before	After	ΔHR			(mmHg)	(mmHg)	(mmHg)	(mmHg)	(mmHg)	(mmHg)	(mmHg)	Before	After	ΔHR
PE 1	133.978	97.366	109.57	177.517	127.753	144.341	34.771	389.039	334	-55.039		SNP 1	132.206	99.7756	110.586	119.8	91.2	100.733	-9.8524	392.644	411	18.356
PE 2	133.393	98.6474	110.229	184.423	134.765	151.318	41.0884	345	270	-75		SNP 2	131.485	98.3832	109.417	121.379	86.1232	97.8751	-11.542	383.2	414	30.8
PE 4	134.326	100.775	111.959	193.078	140.249	157.859	45.9	348	261	-87		SNP 4	131.245	97.9886	109.074	117.888	82.0571	94.0007	-15.0733	381.682	434	52.318
PE 8	134.787	102.249	113.095	193.404	145.435	161.425	48.3297	326	228	-98		SNP 8	130.774	98.436	109.215	114.953	79.6914	91.4453	-17.7701	364	421	57
PE 16	134.01	103.271	113.517	206.111	149.222	168.185	54.6677	360.057	232	-128.057		SNP 16	131.934	99.1255	110.062	109.42	72.665	84.9167	-25.145	358.691	427	68.309
Rat 10
	Phenylephrine												Sodium Nitroprusside
	3 Hours												3 Hours
	Before			After			ΔMAP	HR (bpm)					Before			After			ΔMAP	HR (bpm)
	SBP	DBP	MAP	SBP	DBP	MAP							SBP	DBP	MAP	SBP	DBP	MAP
	(mmHg)	(mmHg)	(mmHg)	(mmHg)	(mmHg)	(mmHg)	(mmHg)	Before	After	ΔHR			(mmHg)	(mmHg)	(mmHg)	(mmHg)	(mmHg)	(mmHg)	(mmHg)	Before	After	ΔHR
PE 1			0			0	0			0		SNP 1			0			0	0			0
PE 2			0			0	0			0		SNP 2			0			0	0			0
PE 4			0			0	0			0		SNP 4			0			0	0			0
PE 8			0			0	0			0		SNP 8			0			0	0			0
PE 16			0			0	0			0		SNP 16			0			0	0			0
Rat 11
	Phenylephrine												Sodium Nitroprusside
	3 Hours												3 Hours
	Before			After			ΔMAP	HR (bpm)					Before			After			ΔMAP	HR (bpm)
	SBP	DBP	MAP	SBP	DBP	MAP							SBP	DBP	MAP	SBP	DBP	MAP
	(mmHg)	(mmHg)	(mmHg)	(mmHg)	(mmHg)	(mmHg)	(mmHg)	Before	After	ΔHR			(mmHg)	(mmHg)	(mmHg)	(mmHg)	(mmHg)	(mmHg)	(mmHg)	Before	After	ΔHR
PE 1			0				0			0		SNP 1			0			0	0			0
PE 2			0				0			0		SNP 2			0			0	0			0
PE 4			0				0			0		SNP 4			0			0	0			0
PE 8			0				0			0		SNP 8			0			0	0			0
PE 16			0				0			0		SNP 16			0			0	0			0
Rat 12
	Phenylephrine												Sodium Nitroprusside
	3 Hours												3 Hours
	Before			After			ΔMAP	HR (bpm)					Before			After			ΔMAP	HR (bpm)
	SBP	DBP	MAP	SBP	DBP	MAP							SBP	DBP	MAP	SBP	DBP	MAP
	(mmHg)	(mmHg)	(mmHg)	(mmHg)	(mmHg)	(mmHg)	(mmHg)	Before	After	ΔHR			(mmHg)	(mmHg)	(mmHg)	(mmHg)	(mmHg)	(mmHg)	(mmHg)	Before	After	ΔHR
PE 1			0			0	0			0		SNP 1			0			0	0			0
PE 2			0			0	0			0		SNP 2			0			0	0			0
PE 4			0			0	0			0		SNP 4			0			0	0			0
PE 8			0			0	0			0		SNP 8			0			0	0			0
PE 16			0			0	0			0		SNP 16			0			0	0			0

## Sheet: FNB
17.2.2016-CH-2
Rat 1
	Phenylephrine												Sodium Nitroprusside
	3 Hours												3 Hours
	Before			After			ΔMAP	HR (bpm)					Before			After			ΔMAP	HR (bpm)
	SBP	DBP	MAP	SBP	DBP	MAP							SBP	DBP	MAP	SBP	DBP	MAP
	(mmHg)	(mmHg)	(mmHg)	(mmHg)	(mmHg)	(mmHg)	(mmHg)	Before	After	ΔHR			(mmHg)	(mmHg)	(mmHg)	(mmHg)	(mmHg)	(mmHg)	(mmHg)	Before	After	ΔHR
PE 1	132.77	86.32	101.803	168.9	107.8	128.167	26.3633	374.7	350.65	-24.05		SNP 1	125.5	82.38	96.7533	121.65	80.12	93.9633	-2.79	437.4	455	17.6
PE 2	138.36	93	108.12	190	121.4	144.267	36.1467	404.4	332	-72.4		SNP 2	127.82	84.07	98.6533	121.4	77.76	92.3067	-6.34667	443	464	21
PE 4	134.9	87.8	103.5	206.8	131.6	156.667	53.1667	406.6	310.85	-95.75		SNP 4	130.6	83.96	99.5067	112.75	71.35	85.15	-14.3567	451	476	25
PE 8	133	88.15	103.1	209	138	161.667	58.5667	399	295.84	-103.16		SNP 8	128.7	84.5	99.2333	110.7	70	83.5667	-15.6667	428	472	44
PE 16	128.7	87.56	101.273	208.5	139	162.167	60.8933	433.3	299.9	-133.4		SNP 16	128.24	83	98.08	108.9	68.8	82.1667	-15.9133	423.88	483.33	59.45
7.3.2016-CH-2
Rat 2
	Phenylephrine												Sodium Nitroprusside
	3 Hours												3 Hours
	Before			After			ΔMAP	HR (bpm)					Before			After			ΔMAP	HR (bpm)
	SBP	DBP	MAP	SBP	DBP	MAP							SBP	DBP	MAP	SBP	DBP	MAP
	(mmHg)	(mmHg)	(mmHg)	(mmHg)	(mmHg)	(mmHg)	(mmHg)	Before	After	ΔHR			(mmHg)	(mmHg)	(mmHg)	(mmHg)	(mmHg)	(mmHg)	(mmHg)	Before	After	ΔHR
PE 1	133.16	88.2	103.187	151.3	99.2	116.567	13.38	419	390.7	-28.3		SNP 1	131	87	101.667	130.2	83.25	98.9	-2.76667	421.8	432	10.2
PE 2	132.45	86	101.483	171.3	115.4	134.033	32.55	428.2	394	-34.2		SNP 2	133.64	87.17	102.66	123.6	77.6	92.9333	-9.72667	445	458	13
PE 4	140.62	86.57	104.587	212	125.3	154.2	49.6133	427.54	360	-67.54		SNP 4	131.82	87.3	102.14	120.8	74.47	89.9133	-12.2267	456	470	14
PE 8	131.63	90.56	104.25	217.7	132.6	160.967	56.7167	417	323.5	-93.5		SNP 8	131	86	101	113.5	72	85.8333	-15.1667	456	478	22
PE 16	135.99	90.7	105.797	223.3	136.8	165.633	59.8367	410.4	300	-110.4		SNP 16	140	86.3	104.2	113.2	66.22	81.88	-22.32	458	488	30
15.3.2016-CH-1
Rat 3
	Phenylephrine												Sodium Nitroprusside
	3 Hours												3 Hours
	Before			After			ΔMAP	HR (bpm)					Before			After			ΔMAP	HR (bpm)
	SBP	DBP	MAP	SBP	DBP	MAP							SBP	DBP	MAP	SBP	DBP	MAP
	(mmHg)	(mmHg)	(mmHg)	(mmHg)	(mmHg)	(mmHg)	(mmHg)	Before	After	ΔHR			(mmHg)	(mmHg)	(mmHg)	(mmHg)	(mmHg)	(mmHg)	(mmHg)	Before	After	ΔHR
PE 1	139.6	84.77	103.047	164	98.6	120.4	17.3533	398	379.7	-18.3		SNP 1	123.97	74.98	91.31	127	67.2	87.1333	-4.17667	418	417	-1
PE 2	140.82	87.38	105.193	168.23	108.3	128.277	23.0833	407.4	385	-22.4		SNP 2	130.44	72.5	91.8133	123.4	60.9	81.7333	-10.08	416	414	-2
PE 4	125.99	84.5	98.33	165.8	113.45	130.9	32.57	411.6	377	-34.6		SNP 4	131.5	71.92	91.78	120	59.7	79.8	-11.98	414.42	417.3	2.88
PE 8	124.37	82	96.1233	170	118.25	135.5	39.3767	405	368	-37		SNP 8	131.3	71.3	91.3	120.4	57.76	78.64	-12.66	416	421.72	5.72
PE 16	120.5	80.7	93.9667	206.8	139.6	162	68.0333	410.27	357	-53.27		SNP 16	131.88	71.23	91.4467	113.13	51.5	72.0433	-19.4033	414	422.2	8.2
29.3.2016-CH-1
Rat 4
	Phenylephrine												Sodium Nitroprusside
	3 Hours												3 Hours
	Before			After			ΔMAP	HR (bpm)					Before			After			ΔMAP	HR (bpm)
	SBP	DBP	MAP	SBP	DBP	MAP							SBP	DBP	MAP	SBP	DBP	MAP
	(mmHg)	(mmHg)	(mmHg)	(mmHg)	(mmHg)	(mmHg)	(mmHg)	Before	After	ΔHR			(mmHg)	(mmHg)	(mmHg)	(mmHg)	(mmHg)	(mmHg)	(mmHg)	Before	After	ΔHR
PE 1	139.16	83.82	102.267	163.4	104.6	124.2	21.9333	426	400	-26		SNP 1	134.73	85.92	102.19	129.99	77.3	94.8633	-7.32667	458.7	457	-1.7
PE 2	138.5	87.2	104.3	176	106	129.333	25.0333	411	343	-68		SNP 2	134.5	85	101.5	127	75.6	92.7333	-8.76667	463.6	465	1.4
PE 4	137.74	86.59	103.64	215.6	118.5	150.867	47.2267	411.7	271.5	-140.2		SNP 4	131.4	81.53	98.1533	122.62	71.6	88.6067	-9.54667	470	471	1
PE 8	138.6	92.2	107.667	241	165.5	190.667	83	420.5	270.3	-150.2		SNP 8	130.23	81.75	97.91	117.4	65.83	83.02	-14.89	473.4	477.6	4.2
PE 16	134.3	93.22	106.913	255.9	174.4	201.567	94.6533	424	265	-159		SNP 16	129	79.64	96.0933	110.8	60.3	77.1333	-18.96	482	488	6
6.4.2016-CH-1
Rat 5
	Phenylephrine												Sodium Nitroprusside
	3 Hours												3 Hours
	Before			After			ΔMAP	HR (bpm)					Before			After			ΔMAP	HR (bpm)
	SBP	DBP	MAP	SBP	DBP	MAP							SBP	DBP	MAP	SBP	DBP	MAP
	(mmHg)	(mmHg)	(mmHg)	(mmHg)	(mmHg)	(mmHg)	(mmHg)	Before	After	ΔHR			(mmHg)	(mmHg)	(mmHg)	(mmHg)	(mmHg)	(mmHg)	(mmHg)	Before	After	ΔHR
PE 1	127.52	75.78	93.0267	159.4	93.8	115.667	22.64	377	362	-15		SNP 1	132.8	75	94.2667	126	70.4	88.9333	-5.33333	472	476	4
PE 2	125.24	75.67	92.1933	174	100.45	124.967	32.7733	387	353	-34		SNP 2	130	80	96.6667	124.4	73.5	90.4667	-6.2	470	477	7
PE 4	127.5	78.6	94.9	194	108	136.667	41.7667	406.4	322.5	-83.9		SNP 4	128.65	74.66	92.6567	123.83	65.66	85.05	-7.60667	460	475	15
PE 8	126.7	80.8	96.1	216	122.7	153.8	57.7	417.44	300	-117.44		SNP 8	125.25	75.38	92.0033	117	62.51	80.6733	-11.33	454	483	29
PE 16	128.25	80.06	96.1233	226.3	126.2	159.567	63.4433	428.8	300	-128.8		SNP 16	122.9	72	88.9667	114.4	57.93	76.7533	-12.2133	448	496	48
Rat 6
	Phenylephrine												Sodium Nitroprusside
	3 Hours												3 Hours
	Before			After			ΔMAP	HR (bpm)					Before			After			ΔMAP	HR (bpm)
	SBP	DBP	MAP	SBP	DBP	MAP							SBP	DBP	MAP	SBP	DBP	MAP
	(mmHg)	(mmHg)	(mmHg)	(mmHg)	(mmHg)	(mmHg)	(mmHg)	Before	After	ΔHR			(mmHg)	(mmHg)	(mmHg)	(mmHg)	(mmHg)	(mmHg)	(mmHg)	Before	After	ΔHR
PE 1	137.334	98.4051	111.381	165.487	115.266	132.006	20.6249	458.484	416	-42.484		SNP 1	143.515	96.9238	112.454	127.684	80.3724	96.1429	-16.3113	465.6	473	7.4
PE 2	137.269	98.3858	111.347	190.63	131.116	150.954	39.6071	463	400	-63		SNP 2	143.24	96.187	111.871	126.779	78.1032	94.3285	-17.5429	472	488	16
PE 4	138.205	100.713	113.21	204.638	140.092	161.607	48.397	456.571	338	-118.571		SNP 4	141.123	95.8849	110.964	123.039	76.2839	91.8689	-19.0953	473.2	499	25.8
PE 8	135.745	98.4049	110.852	206.89	149.635	168.72	57.8684	447.605	321	-126.605		SNP 8	139.832	94.5093	109.617	120.459	71.0821	87.5411	-22.0758	464.9	499	34.1
PE 16	136.249	99.611	111.824	224	171	188.667	76.843	456.446	275	-181.446		SNP 16	137.683	94.2882	108.753	115.366	69.8119	84.9966	-23.7565	458.7	497	38.3
Rat 7
	Phenylephrine												Sodium Nitroprusside
	3 Hours												3 Hours
	Before			After			ΔMAP	HR (bpm)					Before			After			ΔMAP	HR (bpm)
	SBP	DBP	MAP	SBP	DBP	MAP							SBP	DBP	MAP	SBP	DBP	MAP
	(mmHg)	(mmHg)	(mmHg)	(mmHg)	(mmHg)	(mmHg)	(mmHg)	Before	After	ΔHR			(mmHg)	(mmHg)	(mmHg)	(mmHg)	(mmHg)	(mmHg)	(mmHg)	Before	After	ΔHR
PE 1	137.298	90.4756	106.083	149.83	96.5214	114.291	8.20787	374.367	364	-10.367		SNP 1	131	82.5	98.6667	127	74.5	92	-6.66667	411	414	3
PE 2	137.192	90.2759	105.915	171.036	114.072	133.06	27.1454	381.045	353	-28.045		SNP 2	133.446	83.1618	99.9232	126.834	71.1495	89.711	-10.2122	414	430	16
PE 4	137.076	88.4442	104.655	188.979	124.868	146.238	41.5835	400	358	-42		SNP 4	132.496	80.2719	97.6799	124.23	69.2366	87.5677	-10.1122	418.956	433	14.044
PE 8	136.23	86.3555	102.98	209.4	134.156	159.237	56.257	389.323	330	-59.323		SNP 8	132.838	79.9895	97.6057	119.201	64.1566	82.5047	-15.1009	426.565	447	20.435
PE 16	136.297	86.1501	102.866	215.73	145.621	168.991	66.1249	390.657	303	-87.657		SNP 16	131.714	78.5394	96.2643	114.146	60.6276	78.4671	-17.7972	434	465	31
Rat 8																									Weird Responses		Check Again
	Phenylephrine												Sodium Nitroprusside
	3 Hours												3 Hours
	Before			After			ΔMAP	HR (bpm)					Before			After			ΔMAP	HR (bpm)
	SBP	DBP	MAP	SBP	DBP	MAP							SBP	DBP	MAP	SBP	DBP	MAP
	(mmHg)	(mmHg)	(mmHg)	(mmHg)	(mmHg)	(mmHg)	(mmHg)	Before	After	ΔHR			(mmHg)	(mmHg)	(mmHg)	(mmHg)	(mmHg)	(mmHg)	(mmHg)	Before	After	ΔHR
PE 1	137.48	100.162	112.601	165.8	121.486	136.257	23.656	385	357	-28		SNP 1	130.412	96.094	107.533	117.811	84.7439	95.7663	-11.7671	356	366	10
PE 2	134.44	98.5911	110.541	188.262	133.525	151.771	41.2299	399	318	-81		SNP 2	123.377	94.3134	104.001	108.099	74.6737	85.8155	-18.1858	357.7	380	22.3
PE 4	129.946	98.6206	109.062	179.613	135.586	150.262	41.1993	388	307	-81		SNP 4	121.915	92.086	102.029	106	71	82.6667	-19.3623	394.1	417	22.9
PE 8	122.655	92.2622	102.393	173.501	125.349	141.4	39.0065	358	289	-69		SNP 8	140	103.4	115.6	115	83	93.6667	-21.9333	341	381	40
PE 16	122.701	92.5634	102.609	184.155	137.56	153.092	50.4824	360	257	-103		SNP 16	124.627	94.4762	104.526	101.489	64.3775	76.748	-27.7785	349	411	62
Rat 9
	Phenylephrine												Sodium Nitroprusside
	3 Hours												3 Hours
	Before			After			ΔMAP	HR (bpm)					Before			After			ΔMAP	HR (bpm)
	SBP	DBP	MAP	SBP	DBP	MAP							SBP	DBP	MAP	SBP	DBP	MAP
	(mmHg)	(mmHg)	(mmHg)	(mmHg)	(mmHg)	(mmHg)	(mmHg)	Before	After	ΔHR			(mmHg)	(mmHg)	(mmHg)	(mmHg)	(mmHg)	(mmHg)	(mmHg)	Before	After	ΔHR
PE 1			0			0	0			0		SNP 1			0			0	0			0
PE 2			0			0	0			0		SNP 2			0			0	0			0
PE 4			0			0	0			0		SNP 4			0			0	0			0
PE 8			0			0	0			0		SNP 8			0			0	0			0
PE 16			0			0	0			0		SNP 16			0			0	0			0
Rat 10
	Phenylephrine												Sodium Nitroprusside
	3 Hours												3 Hours
	Before			After			ΔMAP	HR (bpm)					Before			After			ΔMAP	HR (bpm)
	SBP	DBP	MAP	SBP	DBP	MAP							SBP	DBP	MAP	SBP	DBP	MAP
	(mmHg)	(mmHg)	(mmHg)	(mmHg)	(mmHg)	(mmHg)	(mmHg)	Before	After	ΔHR			(mmHg)	(mmHg)	(mmHg)	(mmHg)	(mmHg)	(mmHg)	(mmHg)	Before	After	ΔHR
PE 1			0			0	0			0		SNP 1			0			0	0			0
PE 2			0			0	0			0		SNP 2			0			0	0			0
PE 4			0			0	0			0		SNP 4			0			0	0			0
PE 8			0			0	0			0		SNP 8			0			0	0			0
PE 16			0			0	0			0		SNP 16			0			0	0			0
Rat 11
	Phenylephrine												Sodium Nitroprusside
	3 Hours												3 Hours
	Before			After			ΔMAP	HR (bpm)					Before			After			ΔMAP	HR (bpm)
	SBP	DBP	MAP	SBP	DBP	MAP							SBP	DBP	MAP	SBP	DBP	MAP
	(mmHg)	(mmHg)	(mmHg)	(mmHg)	(mmHg)	(mmHg)	(mmHg)	Before	After	ΔHR			(mmHg)	(mmHg)	(mmHg)	(mmHg)	(mmHg)	(mmHg)	(mmHg)	Before	After	ΔHR
PE 1			0				0			0		SNP 1			0			0	0			0
PE 2			0				0			0		SNP 2			0			0	0			0
PE 4			0				0			0		SNP 4			0			0	0			0
PE 8			0				0			0		SNP 8			0			0	0			0
PE 16			0				0			0		SNP 16			0			0	0			0
Rat 12
	Phenylephrine												Sodium Nitroprusside
	3 Hours												3 Hours
	Before			After			ΔMAP	HR (bpm)					Before			After			ΔMAP	HR (bpm)
	SBP	DBP	MAP	SBP	DBP	MAP							SBP	DBP	MAP	SBP	DBP	MAP
	(mmHg)	(mmHg)	(mmHg)	(mmHg)	(mmHg)	(mmHg)	(mmHg)	Before	After	ΔHR			(mmHg)	(mmHg)	(mmHg)	(mmHg)	(mmHg)	(mmHg)	(mmHg)	Before	After	ΔHR
PE 1			0			0	0			0		SNP 1			0			0	0			0
PE 2			0			0	0			0		SNP 2			0			0	0			0
PE 4			0			0	0			0		SNP 4			0			0	0			0
PE 8			0			0	0			0		SNP 8			0			0	0			0
PE 16			0			0	0			0		SNP 16			0			0	0			0

## Sheet: FNC
Rat 1
	Phenylephrine												Sodium Nitroprusside
	3 Hours												3 Hours
	Before			After			ΔMAP	HR (bpm)					Before			After			ΔMAP	HR (bpm)
	SBP	DBP	MAP	SBP	DBP	MAP							SBP	DBP	MAP	SBP	DBP	MAP
	(mmHg)	(mmHg)	(mmHg)	(mmHg)	(mmHg)	(mmHg)	(mmHg)	Before	After	ΔHR			(mmHg)	(mmHg)	(mmHg)	(mmHg)	(mmHg)	(mmHg)	(mmHg)	Before	After	ΔHR
PE 1			0			0	0			0		SNP 1			0			0	0			0
PE 2			0			0	0			0		SNP 2			0			0	0			0
PE 4			0			0	0			0		SNP 4			0			0	0			0
PE 8			0			0	0			0		SNP 8			0			0	0			0
PE 16			0			0	0			0		SNP 16			0			0	0			0
15.3.2016-CH-1
Rat 2
	Phenylephrine												Sodium Nitroprusside
	3 Hours												3 Hours
	Before			After			ΔMAP	HR (bpm)					Before			After			ΔMAP	HR (bpm)
	SBP	DBP	MAP	SBP	DBP	MAP							SBP	DBP	MAP	SBP	DBP	MAP
	(mmHg)	(mmHg)	(mmHg)	(mmHg)	(mmHg)	(mmHg)	(mmHg)	Before	After	ΔHR			(mmHg)	(mmHg)	(mmHg)	(mmHg)	(mmHg)	(mmHg)	(mmHg)	Before	After	ΔHR
PE 1	138.6	89.4	105.8	159.9	108.2	125.433	19.6333	428.8	409.6	-19.2		SNP 1	135.06	84.79	101.547	132	79.8	97.2	-4.34667	441.2	452	10.8
PE 2	138	90	106	179.4	115	136.467	30.4667	427.8	375.6	-52.2		SNP 2	136.11	84.4	101.637	131	78	95.6667	-5.97	458	469.8	11.8
PE 4	137.33	90.96	106.417	201	130.37	153.913	47.4967	441	370	-71		SNP 4	136.3	84.7	101.9	126.6	75.4	92.4667	-9.43333	458	473	15
PE 8	135.5	92	106.5	213.5	137.6	162.9	56.4	439	346	-93		SNP 8	136.43	86.3	103.01	126	77.2	93.4667	-9.54333	465.7	486.65	20.95
PE 16	135	91.5	106	218.9	139	165.633	59.6333	434.6	309.6	-125		SNP 16	135.37	84.96	101.763	118.2	67.96	84.7067	-17.0567	461.7	487	25.3
4.4.2016-CH-1
Rat 3
	Phenylephrine												Sodium Nitroprusside
	3 Hours												3 Hours
	Before			After			ΔMAP	HR (bpm)					Before			After			ΔMAP	HR (bpm)
	SBP	DBP	MAP	SBP	DBP	MAP							SBP	DBP	MAP	SBP	DBP	MAP
	(mmHg)	(mmHg)	(mmHg)	(mmHg)	(mmHg)	(mmHg)	(mmHg)	Before	After	ΔHR			(mmHg)	(mmHg)	(mmHg)	(mmHg)	(mmHg)	(mmHg)	(mmHg)	Before	After	ΔHR
PE 1	143.3	95.7	111.567	184	120.7	141.8	30.2333	457.2	407	-50.2		SNP 1	135.5	98.8	111.033	134.9	94.7	108.1	-2.93333	485	486	1
PE 2	141.6	96.5	111.533	216	131.5	159.667	48.1333	454.6	359.4	-95.2		SNP 2	136.33	98.93	111.397	131.65	94	106.55	-4.84667	487	499	12
PE 4	132	96.7	108.467	218.23	138.6	165.143	56.6767	461.53	337	-124.53		SNP 4	141.96	98	112.653	131.6	87.33	102.087	-10.5667	483	498	15
PE 8	138.2	93.65	108.5	229	145	173	64.5	472	336	-136		SNP 8	138.5	97	110.833	125.85	84.5	98.2833	-12.55	492.3	509	16.7
PE 16	137.72	100.23	112.727	239	149	179	66.2733	472	321	-151		SNP 16	137	95.53	109.353	122.44	79.82	94.0267	-15.3267	472.3	496.5	24.2
4.4.2016-CH-2
Rat 4
	Phenylephrine												Sodium Nitroprusside
	3 Hours												3 Hours
	Before			After			ΔMAP	HR (bpm)					Before			After			ΔMAP	HR (bpm)
	SBP	DBP	MAP	SBP	DBP	MAP							SBP	DBP	MAP	SBP	DBP	MAP
	(mmHg)	(mmHg)	(mmHg)	(mmHg)	(mmHg)	(mmHg)	(mmHg)	Before	After	ΔHR			(mmHg)	(mmHg)	(mmHg)	(mmHg)	(mmHg)	(mmHg)	(mmHg)	Before	After	ΔHR
PE 1	152	101	118	207	128.3	154.533	36.5333	369.6	325.9	-43.7		SNP 1	142.56	98.38	113.107	138	88.9	105.267	-7.84	421.5	423	1.5
PE 2	152.8	104.84	120.827	210.7	135.5	160.567	39.74	358	295.23	-62.77		SNP 2	145	99.7	114.8	138.24	90	106.08	-8.72	421.98	436.8	14.82
PE 4	147.89	102	117.297	212	138.5	163	45.7033	378.73	292.5	-86.23		SNP 4	144.24	98.99	114.073	132.43	84.6	100.543	-13.53	419.9	446.3	26.4
PE 8	143.4	99.64	114.227	227	150.5	176	61.7733	365	272	-93		SNP 8	156.2	103.64	121.16	136.2	81.3	99.6	-21.56	402.8	454.6	51.8
PE 16	143.67	94.53	110.91	234	148.9	177.267	66.3567	367.3	267	-100.3		SNP 16	157	105.6	122.733	131.8	81.35	98.1667	-24.5667	404	459.7	55.7
Rat 5
	Phenylephrine												Sodium Nitroprusside
	3 Hours												3 Hours
	Before			After			ΔMAP	HR (bpm)					Before			After			ΔMAP	HR (bpm)
	SBP	DBP	MAP	SBP	DBP	MAP							SBP	DBP	MAP	SBP	DBP	MAP
	(mmHg)	(mmHg)	(mmHg)	(mmHg)	(mmHg)	(mmHg)	(mmHg)	Before	After	ΔHR			(mmHg)	(mmHg)	(mmHg)	(mmHg)	(mmHg)	(mmHg)	(mmHg)	Before	After	ΔHR
PE 1			0			0	0			0		SNP 1			0			0	0			0
PE 2			0			0	0			0		SNP 2			0			0	0			0
PE 4			0			0	0			0		SNP 4			0			0	0			0
PE 8			0			0	0			0		SNP 8			0			0	0			0
PE 16			0			0	0			0		SNP 16			0			0	0			0
Rat 6
	Phenylephrine												Sodium Nitroprusside
	3 Hours												3 Hours
	Before			After			ΔMAP	HR (bpm)					Before			After			ΔMAP	HR (bpm)
	SBP	DBP	MAP	SBP	DBP	MAP							SBP	DBP	MAP	SBP	DBP	MAP
	(mmHg)	(mmHg)	(mmHg)	(mmHg)	(mmHg)	(mmHg)	(mmHg)	Before	After	ΔHR			(mmHg)	(mmHg)	(mmHg)	(mmHg)	(mmHg)	(mmHg)	(mmHg)	Before	After	ΔHR
PE 1	139.237	98.4455	112.043	185.808	117.463	140.245	28.202	371	368	-3		SNP 1	128.412	93.1888	104.93	122.667	89.1257	100.306	-4.62373	418	443	25
PE 2	139.274	98.8643	112.334	205.213	124.796	151.602	39.2675	429	361	-68		SNP 2	129.121	95.1199	106.454	118.954	87.3901	97.9114	-8.5422	415.5	442	26.5
PE 4	136.973	98.8182	111.536	213.49	138.031	163.184	51.6475	408.9	329	-79.9		SNP 4	129.196	96.7001	107.532	116.399	86.2111	96.2737	-11.2583	413	455	42
PE 8	134.011	98.4873	110.329	214.401	135.53	161.82	51.4918	396	319	-77		SNP 8	134.576	95.5493	108.558	115.758	80.2713	92.1002	-16.458	406	461	55
PE 16	133.444	95.4403	108.108	216.422	139.164	164.917	56.8085	400	316	-84		SNP 16	134.717	97.1163	109.65	113	81	91.6667	-17.9832	409.5	467	57.5
Rat 7
	Phenylephrine												Sodium Nitroprusside
	3 Hours												3 Hours
	Before			After			ΔMAP	HR (bpm)					Before			After			ΔMAP	HR (bpm)
	SBP	DBP	MAP	SBP	DBP	MAP							SBP	DBP	MAP	SBP	DBP	MAP
	(mmHg)	(mmHg)	(mmHg)	(mmHg)	(mmHg)	(mmHg)	(mmHg)	Before	After	ΔHR			(mmHg)	(mmHg)	(mmHg)	(mmHg)	(mmHg)	(mmHg)	(mmHg)	Before	After	ΔHR
PE 1	128.282	78.6443	95.1902	148.729	91.1825	110.365	15.1745	413.9	390	-23.9		SNP 1	126.063	81.8	96.5543	121	73.6	89.4	-7.15433	454	469	15
PE 2	129.445	81.3317	97.3695	178.738	107.916	131.523	34.1539	427.4	371	-56.4		SNP 2	127.093	82.618	97.443	113.991	72.2638	86.1729	-11.2701	447	474	27
PE 4	129.295	84.3038	99.3009	192.419	116.495	141.803	42.5021	437	328	-109		SNP 4	131.268	84.7566	100.26	115.137	71.5321	86.0671	-14.1933	466	502	36
PE 8	129.303	86.135	100.524	204.758	133.181	157.04	56.5157	419.85	292.8	-127.05		SNP 8	130.28	81.4144	97.7029	112	69	83.3333	-14.3696	465	504	39
PE 16	129.394	84.0723	99.1795	205	140.8	162.2	63.0205	423.226	281	-142.226		SNP 16	126.622	77.8254	94.0909	108.1	63.8	78.5667	-15.5243	465	520	55
Rat 8
	Phenylephrine												Sodium Nitroprusside
	3 Hours												3 Hours
	Before			After			ΔMAP	HR (bpm)					Before			After			ΔMAP	HR (bpm)
	SBP	DBP	MAP	SBP	DBP	MAP							SBP	DBP	MAP	SBP	DBP	MAP
	(mmHg)	(mmHg)	(mmHg)	(mmHg)	(mmHg)	(mmHg)	(mmHg)	Before	After	ΔHR			(mmHg)	(mmHg)	(mmHg)	(mmHg)	(mmHg)	(mmHg)	(mmHg)	Before	After	ΔHR
PE 1			0			0	0			0		SNP 1			0			0	0			0
PE 2			0			0	0			0		SNP 2			0			0	0			0
PE 4			0			0	0			0		SNP 4			0			0	0			0
PE 8			0			0	0			0		SNP 8			0			0	0			0
PE 16			0			0	0			0		SNP 16			0			0	0			0
Rat 9
	Phenylephrine												Sodium Nitroprusside
	3 Hours												3 Hours
	Before			After			ΔMAP	HR (bpm)					Before			After			ΔMAP	HR (bpm)
	SBP	DBP	MAP	SBP	DBP	MAP							SBP	DBP	MAP	SBP	DBP	MAP
	(mmHg)	(mmHg)	(mmHg)	(mmHg)	(mmHg)	(mmHg)	(mmHg)	Before	After	ΔHR			(mmHg)	(mmHg)	(mmHg)	(mmHg)	(mmHg)	(mmHg)	(mmHg)	Before	After	ΔHR
PE 1	122.754	85.3953	97.8482	157.743	106.691	123.708	25.8601	356.908	325	-31.908		SNP 1	124.4	89.2	100.933	120.887	78.8461	92.8597	-8.0736	329.7	332	2.3
PE 2	122.424	82.6519	95.9093	166.787	114.498	131.928	36.0184	355.656	290	-65.656		SNP 2	125.77	86.3217	99.4711	115	72	86.3333	-13.1378	338	344	6
PE 4	131.01	81.7651	98.1801	182.078	115.333	137.581	39.4013	343.895	241	-102.895		SNP 4	124.528	87.1502	99.6095	111.585	71.8472	85.0931	-14.5163	337	347	10
PE 8	127.528	79.175	95.2927	195.432	112.735	140.301	45.008	346.386	206	-140.386		SNP 8	125.84	88.2492	100.779	106.186	66.4362	79.6861	-21.0933	330	342	12
PE 16	126.863	82.7326	97.4427	217.002	121.842	153.562	56.1193	340.985	172	-168.985		SNP 16	122	85.6	97.7333	100.7	54.7	70.0333	-27.7	319	340	21
Rat 10
	Phenylephrine												Sodium Nitroprusside
	3 Hours												3 Hours
	Before			After			ΔMAP	HR (bpm)					Before			After			ΔMAP	HR (bpm)
	SBP	DBP	MAP	SBP	DBP	MAP							SBP	DBP	MAP	SBP	DBP	MAP
	(mmHg)	(mmHg)	(mmHg)	(mmHg)	(mmHg)	(mmHg)	(mmHg)	Before	After	ΔHR			(mmHg)	(mmHg)	(mmHg)	(mmHg)	(mmHg)	(mmHg)	(mmHg)	Before	After	ΔHR
PE 1			0			0	0			0		SNP 1			0			0	0			0
PE 2			0			0	0			0		SNP 2			0			0	0			0
PE 4			0			0	0			0		SNP 4			0			0	0			0
PE 8			0			0	0			0		SNP 8			0			0	0			0
PE 16			0			0	0			0		SNP 16			0			0	0			0
Rat 11
	Phenylephrine												Sodium Nitroprusside
	3 Hours												3 Hours
	Before			After			ΔMAP	HR (bpm)					Before			After			ΔMAP	HR (bpm)
	SBP	DBP	MAP	SBP	DBP	MAP							SBP	DBP	MAP	SBP	DBP	MAP
	(mmHg)	(mmHg)	(mmHg)	(mmHg)	(mmHg)	(mmHg)	(mmHg)	Before	After	ΔHR			(mmHg)	(mmHg)	(mmHg)	(mmHg)	(mmHg)	(mmHg)	(mmHg)	Before	After	ΔHR
PE 1			0				0			0		SNP 1			0			0	0			0
PE 2			0				0			0		SNP 2			0			0	0			0
PE 4			0				0			0		SNP 4			0			0	0			0
PE 8			0				0			0		SNP 8			0			0	0			0
PE 16			0				0			0		SNP 16			0			0	0			0
Rat 12
	Phenylephrine												Sodium Nitroprusside
	3 Hours												3 Hours
	Before			After			ΔMAP	HR (bpm)					Before			After			ΔMAP	HR (bpm)
	SBP	DBP	MAP	SBP	DBP	MAP							SBP	DBP	MAP	SBP	DBP	MAP
	(mmHg)	(mmHg)	(mmHg)	(mmHg)	(mmHg)	(mmHg)	(mmHg)	Before	After	ΔHR			(mmHg)	(mmHg)	(mmHg)	(mmHg)	(mmHg)	(mmHg)	(mmHg)	Before	After	ΔHR
PE 1			0			0	0			0		SNP 1			0			0	0			0
PE 2			0			0	0			0		SNP 2			0			0	0			0
PE 4			0			0	0			0		SNP 4			0			0	0			0
PE 8			0			0	0			0		SNP 8			0			0	0			0
PE 16			0			0	0			0		SNP 16			0			0	0			0

[truncated: 12 more sheets: Collective, Collective - Groups' Averages, Inflix-MECANIC summary, Inflix-MECANIC, Wort-MECANIC summary, Wort-MECANIC, PD-MECANIC summary, PD-MECANIC, SP-MECANIC summary, SP-MECANIC, BRS Raw, BRS Raw Summary]
