# Supplementary material for: The Cholinergic Amelioration of Sepsis-Induced Baroreflex Dysfunction and Brainstem Inflammation Is Negated by Central Adenosine A3 Receptors
Source: Pharmaceuticals (Basel). 2025 Mar 9;18(3):388. doi: 10.3390/ph18030388 (PMC11946792; doi:10.3390/ph18030388)
Supplement: Supplementary file 1 [file pharmaceuticals-18-00388-s001.zip › pharmaceuticals-3454017-supplementary/Table S4. A3-NFkB expression (brainstem).xlsx]

## Sheet: NFkB-Brain-NTS
Field	SHAM							CLP3P							CLP3PNIC							MECANIC					MECANIC-SP					MECANIC-PD					MECANIC-Wort					MECANIC-Inflix
	RAT2	RAT3	RAT5	RAT6	RAT7	RAT 4	RAT 8	RAT1	RAT2	RAT3	RAT4	RAT7	RAT 8	RAT 9	RAT1	RAT3	RAT4	RAT5	RAT6	RAT 2	RAT 7	RAT1	RAT2	RAT3	RAT4	RAT6	RAT1	RAT2	RAT3	RAT6	RAT 7	RAT1	RAT2	RAT4	RAT5	RAT6	RAT1	RAT2	RAT3	RAT4	RAT5	RAT2	RAT3	RAT4	RAT5	RAT6
1	0.398	2.992	0.687	0.354	0.317	0.604	1.361	50.085	37.784	53.792	9.366	47.764	14.403	13.834	0.382	0.802	0.642	0.596	0.921	0.863	0.491	73.041	45.094	12.47	25.005	14.248	1.067	0.882	3.492	6.2	10.655	0.61	0.567	2.668	1.54	4.263	0.586	11.09	0.644	3.538	1.972	0.346	37.701	9.039	0.885	0.564
2	0.636	3.897	0.71	0.302	0.306	0.599	1.939	48.987	45.975	62.809	39.133	34.365	7.878	22.465	0.36	0.654	0.58	0.707	0.775	0.665	0.669	61.313	20.809	18.102	34.923	22.401	2.304	2.704	7.721	6.705	1.357	0.66	0.757	4.373	5.121	4.043	1.17	7.822	2.239	6.052	0.894	0.328	30.956	22.757	0.51	0.32
3	0.441	2.618	0.497	0.823	0.319	0.659	0.888	39.133	47.913	49.049	16.365	58.432	16.341	19.124	0.34	0.686	0.498	0.668	0.533	1.453	0.46	46.483	23.375	20.809	38.053	13.216	0.961	4.307	12.66	6.152	1.634	0.901	0.503	8.049	1.404	5.017	1.755	21.703	2.658	8.072	5.296	0.399	51.995	18.371	0.439	0.728
4	0.395	0.715	0.561	0.354	0.515	0.501	1.388	41.088	33.811	26.438	9.607	55.782	28.292	19.14	2.972	0.569	0.445	0.807	0.629	0.817	0.513	42.476	8.643	23.698	42.403	15.03	0.977	0.413	9.095	1.086	1.715	1.472	3.736	2.337	1.138	2.88	1.633	12.411	3.099	18.362	1.209	0.346	30.309	14.99	0.311	0.376
5	0.757	0.914	0.593	0.366	0.383	0.373	0.756	47.025	44.261	45.698	9.878	70.099	29.028	21.545	1.175	0.422	0.366	4.226	0.651	1.25	0.457	68.779	15.856	19.742	53.669	21.849	1.993	1.332	13.14	1.158	3.697	0.849	0.62	1.878	0.655	1.209	1.004	10.449	9.846	8.621	0.81	0.303	20.241	11.793	1.151	0.699
6						0.487	0.823							10.668						0.973	0.566	71.932	14.176	14.965	60.125		0.739	0.88	6.346	4.852	3.814	0.836	0.638	1.602	0.687	4.409	0.618	8.031	2.425	5.695	1.265		23.107	9.316	0.964	1.796
7														21.501						0.718		77.169	9.955	29.205	48.266		6.622	1.62	8.229	1.091	4.457	0.682	0.73	2.494	0.43	4.055	0.925	12.555	1.816	2.953			10.496	16.835	0.827	1.358
8														16.122						3.273				28.508	68.96		3.215	0.453	13.893	2.046	11.717	1.213	0.477	1.243	0.885		4.047	16.209						20.629	1.201
9																								21.216					15.128						0.545			12.4							0.964
10
11
12
MEAN	0.5254	2.2272	0.6096	0.4398	0.368	0.537167	1.1925	45.2636	41.9488	47.5572	16.8698	53.2884	19.1884	18.0499	1.0458	0.6266	0.5062	1.4008	0.7018	1.2515	0.526	63.0276	19.7011	20.9683	46.4255	17.3488	2.23475	1.57388	9.96711	3.66125	4.88075	0.902875	1.0035	3.0805	1.37833	3.69657	1.46725	12.5189	3.24671	7.61329	1.90767	0.3444		15.4663	0.805778	0.834429
STDV	0.162964	1.37269	0.0885822	0.215639	0.0875785	0.103835	0.456871	4.87934	5.9308	13.4461	12.7852	13.2654	9.2009	4.1738	1.13314	0.141619	0.108808	1.58117	0.149817	0.859647	0.080697	13.6116	12.3969	5.5925	14.2867	4.41159	1.96677	1.32944	3.9248	2.54796	4.06686	0.297852	1.10848	2.21784	1.45475	1.26986	1.12505	4.2796	3.01194	5.18338	1.70988	0.0352463	13.3129	5.11266	0.316028	0.544111
SEM	0.0728798	0.613886	0.0396151	0.0964367	0.0391663	0.0423906	0.186517	2.18211	2.65233	6.01329	5.71772	5.93247	4.11477	1.47566	0.506757	0.0633337	0.0486605	0.707121	0.0670003	0.303931	0.0329444	5.14468	3.92025	1.7685	4.76222	1.80102	0.621948	0.470029	1.30827	0.900841	1.43785	0.105306	0.391905	0.784127	0.484917	0.479961	0.397766	1.42653	1.13841	1.95913	0.698057	0.0157626	5.0318	1.8076	0.105343	0.205655
GROUP	SHAM	CLP3P	CLP3PNIC	MECANIC	SP	PD	WORT	INFLIX
MEAN	0.84281	34.5952	0.865529	33.4943	4.46355	2.01236	5.35076	4.36271
STDV	0.667737	15.8674	0.364298	20.2932	3.33259	1.28727	4.68681	7.40576
SEM	0.252381	5.99731	0.137692	9.0754	1.49038	0.575684	2.096	3.31196
